# Supplementary material for: Lipid profile of Trichinella papuae muscle-stage larvae
Source: Sci Rep. 2020 Jun 23;10:10125. doi: 10.1038/s41598-020-67297-8 (PMC7311410; doi:10.1038/s41598-020-67297-8)
Supplement: Supplementary file 2 — Supplemenatry dataset 1. [file 41598_2020_67297_MOESM2_ESM.xlsx]

## Sheet: Pos Ion Identification
Title: Lipid profile of Trichinella papuae muscle-stage larvae
Authors: Suthee Mangmee, Poom Adisakwattana, Phornpimon Tipthara, Nattapon Simanon, Piengchan Sonthayanon, Onrapak Reamtong
Affiliations: Department of Molecular Tropical Medicine and Genetics, Faculty of Tropical Medicine, Mahidol University, Bangkok, 10400, Thailand, Department of Helminthology, Faculty of Tropical Medicine, Mahidol University, Bangkok, 10400, Thailand, Mahidol-Oxford Tropical Medicine Research Unit, Faculty of Tropical Medicine, Mahidol University, Bangkok, 10400, Thailand
*Corresponding authors: Onrapak Reamtong, onrapak.rea@mahidol.ac.th
Trichinella papuae		Human Metabolome Database
Group	Description
Glycerolipid	TG(20:4/20:4/20:4)	+
Glycerolipid	TG(20:4(5Z,8Z,11Z,14Z)/20:5(5Z,8Z,11Z,14Z,17Z)/22:5(7Z,10Z,13Z,16Z,19Z))[iso6]	-
Glycerolipid	TG(20:0/20:4(5Z,8Z,11Z,14Z)/20:5(5Z,8Z,11Z,14Z,17Z))[iso6]	-
Glycerolipid	TG(18:3/20:4/22:5)	+
Glycerolipid	TG(18:3/20:2/22:6)	+
Glycerolipid	TG(18:3(9Z,12Z,15Z)/20:2(11Z,14Z)/20:3(8Z,11Z,14Z))[iso6]	+
Glycerolipid	TG(18:1(9Z)/18:3(9Z,12Z,15Z)/20:4(5Z,8Z,11Z,14Z))[iso6]	-
Glycerolipid	TG(17:2(9Z,12Z)/19:1(9Z)/20:5(5Z,8Z,11Z,14Z,17Z))[iso6]	-
Glycerolipid	TG(17:1(9Z)/17:1(9Z)/18:3(9Z,12Z,15Z))[iso3]	-
Glycerolipid	TG(16:1(9Z)/18:3(6Z,9Z,12Z)/22:6(4Z,7Z,10Z,13Z,16Z,19Z))[iso6]	-
Glycerolipid	TG(16:0/20:4(5Z,8Z,11Z,14Z)/22:5(7Z,10Z,13Z,16Z,19Z))[iso6]	-
Glycerolipid	TG(16:0/18:4(6Z,9Z,12Z,15Z)/20:4(5Z,8Z,11Z,14Z))[iso6]	-
Glycerolipid	TG(16:0/18:1(9Z)/20:4(5Z,8Z,11Z,14Z))[iso6]	-
Glycerolipid	TG(15:0/17:0/18:4(6Z,9Z,12Z,15Z))[iso6]	-
Glycerolipid	TG(15:0/15:1(9Z)/22:6(4Z,7Z,10Z,13Z,16Z,19Z))[iso6]	-
Glycerolipid	TG(14:1(9Z)/18:0/20:5(5Z,8Z,11Z,14Z,17Z))[iso6]	-
Glycerolipid	TG(14:0/18:1(9Z)/22:4(7Z,10Z,13Z,16Z))[iso6]	-
Glycerolipid	TG(12:0/16:1(9Z)/22:4(7Z,10Z,13Z,16Z))[iso6]	-
Glycerolipid	TG(12:0/16:0/22:6(4Z,7Z,10Z,13Z,16Z,19Z))[iso6]	-
Glycerolipid	TG(12:0/16:0/20:4(5Z,8Z,11Z,14Z))[iso6]	-
Glycerolipid	TG(12:0/13:0/15:1(9Z))[iso6]	-
Glycerolipid	TG(12:0/12:0/20:4(5Z,8Z,11Z,14Z))[iso3]	-
Glycerolipid	TG(12:0/12:0/18:4(6Z,9Z,12Z,15Z))[iso3]	-
Fatty acyl	Stearoylcarnitine	+
Sphingolipid	SM(d18:2/20:0)	-
Sphingolipid	SM(d18:1/18:1)	+
Sphingolipid	SM(d18:1/18:0)	+
Sphingolipid	SM(d18:1/16:0)	+
Sphingolipid	SM(d18:1/14:0)	+
Sphingolipid	SM(d16:1/18:1)	-
Fatty acyl	rosafluine	-
Glycerophospholipid	PS(P-20:0/22:1(11Z))	-
Glycerophospholipid	PS(P-18:0/20:5(5Z,8Z,11Z,14Z,17Z))	-
Glycerophospholipid	PS(P-18:0/19:1(9Z))	-
Glycerophospholipid	PS(P-16:0/22:1(11Z))	-
Glycerophospholipid	PS(P-16:0/20:1(11Z))	-
Glycerophospholipid	PS(P-16:0/20:0)	-
Glycerophospholipid	PS(O-20:0/19:1(9Z))	-
Glycerophospholipid	PS(O-20:0/15:1(9Z))	-
Glycerophospholipid	PS(O-18:0/21:0)	-
Glycerophospholipid	PS(O-18:0/14:1(9Z))	-
Glycerophospholipid	PS(O-16:0/21:0)	-
Glycerophospholipid	PS(22:4(7Z,10Z,13Z,16Z)/21:0)	-
Glycerophospholipid	PS(20:4(5Z,8Z,11Z,14Z)/21:0)	-
Glycerophospholipid	PS(17:2(9Z,12Z)/22:0)	-
Glycerophospholipid	PI(22:1(11Z)/18:2(9Z,12Z))	-
Glycerophospholipid	PI(20:2(11Z,14Z)/22:6(4Z,7Z,10Z,13Z,16Z,19Z))	-
Glycerophospholipid	PI(19:0/22:6(4Z,7Z,10Z,13Z,16Z,19Z))	-
Glycerophospholipid	PI(18:4(6Z,9Z,12Z,15Z)/18:0)	-
Glycerophospholipid	PI(18:3(9Z,12Z,15Z)/20:2(11Z,14Z))	-
Glycerophospholipid	PI(18:2(9Z,12Z)/22:2(13Z,16Z))	+
Glycerophospholipid	PI(17:0/22:6(4Z,7Z,10Z,13Z,16Z,19Z))	-
Glycerophospholipid	PGP(16:0/18:1(11Z))	+
Glycerophospholipid	PG(O-20:0/21:0)	-
Glycerophospholipid	PG(O-16:0/16:1(9Z))	-
Glycerophospholipid	PG(22:4(7Z,10Z,13Z,16Z)/18:2(9Z,12Z))	-
Glycerophospholipid	PG(22:1(11Z)/22:4(7Z,10Z,13Z,16Z))	-
Glycerophospholipid	PG(22:0/0:0)	-
Glycerophospholipid	PG(21:0/20:0)	-
Glycerophospholipid	PG(18:2(9Z,12Z)/16:0)	+
Glycerophospholipid	PG(17:2(9Z,12Z)/18:0)	-
Glycerophospholipid	PG(17:2(9Z,12Z)/16:0)	-
Glycerophospholipid	PG(13:0/14:0)	-
Glycerophospholipid	PG(12:0/17:0)	-
Glycerophospholipid	PG(12:0/13:0)	-
Glycerophospholipid	PE-NMe(18:1(9Z)/18:1(9Z))	+
Sphingolipid	PE-Cer(d16:1(4E)/22:1(13Z)(2OH))	-
Sphingolipid	PE-Cer(d14:2(4E,6E)/24:0)	-
Glycerophospholipid	PE(P-20:0/20:5(5Z,8Z,11Z,14Z,17Z))	-
Glycerophospholipid	PE(P-20:0/20:3(8Z,11Z,14Z))	-
Glycerophospholipid	PE(P-18:1(9Z)/20:4(5Z,8Z,11Z,13E)(15OH[S]))	-
Glycerophospholipid	PE(P-18:0/20:4(6E,8Z,11Z,14Z)(5OH[S]))	-
Glycerophospholipid	PE(P-18:0/20:4(5Z,8Z,11Z,13E)(15OH[S]))	-
Glycerophospholipid	PE(P-18:0/20:4(5Z,8Z,10E,14Z)(12OH[S]))	-
Glycerophospholipid	PE(P-18:0/16:0)	+
Glycerophospholipid	PE(P-16:0/20:4)	+
Glycerophospholipid	PE(P-16:0/20:4(6E,8Z,11Z,14Z)(5OH[S]))	-
Glycerophospholipid	PE(P-16:0/20:1)	+
Glycerophospholipid	PE(O-20:0/17:0)	-
Glycerophospholipid	PE(O-18:0/18:3(9Z,12Z,15Z))	-
Glycerophospholipid	PE(O-18:0/15:0)	-
Glycerophospholipid	PE(O-18:0/14:0)	-
Glycerophospholipid	PE(O-16:0/22:2(13Z,16Z))	-
Glycerophospholipid	PE(O-16:0/18:0)	-
Glycerophospholipid	PE(O-16:0/17:0)	-
Glycerophospholipid	PE(24:0/20:1(11Z))	+
Glycerophospholipid	PE(22:4(7Z,10Z,13Z,16Z)/22:0)	+
Glycerophospholipid	PE(22:4(7Z,10Z,13Z,16Z)/20:0)	+
Glycerophospholipid	PE(22:4(7Z,10Z,13Z,16Z)/13:0)	-
Glycerophospholipid	PE(22:2(13Z,16Z)/21:0)	-
Glycerophospholipid	PE(22:0/18:3(9Z,12Z,15Z))	+
Glycerophospholipid	PE(22:0/15:0)	+
Glycerophospholipid	PE(21:0/22:6(4Z,7Z,10Z,13Z,16Z,19Z))	-
Glycerophospholipid	PE(21:0/14:0)	-
Glycerophospholipid	PE(20:4(5Z,8Z,11Z,14Z)/22:0)	+
Glycerophospholipid	PE(19:0/22:6(4Z,7Z,10Z,13Z,16Z,19Z))	-
Glycerophospholipid	PE(19:0/18:3(9Z,12Z,15Z))	-
Glycerophospholipid	PE(18:4(6Z,9Z,12Z,15Z)/20:2(11Z,14Z))	+
Glycerophospholipid	PE(18:4(6Z,9Z,12Z,15Z)/16:0)	+
Glycerophospholipid	PE(18:2(9Z,12Z)/19:0)	-
Glycerophospholipid	PE(18:0/22:4(7Z,10Z,13Z,16Z))	+
Glycerophospholipid	PE(17:2(9Z,12Z)/16:0)	-
Glycerophospholipid	PE(16:0/20:3(8Z,11Z,14Z))	+
Glycerophospholipid	PE(15:0/20:0)	+
Glycerophospholipid	PE(14:1(9Z)/22:0)	+
Glycerophospholipid	PE(14:1(9Z)/19:0)	-
Glycerophospholipid	PE(14:1(9Z)/17:0)	-
Glycerophospholipid	PE(14:0/17:0)	-
Glycerophospholipid	PE(13:0/21:0)	-
Glycerophospholipid	PC(P-20:0/22:6)	-
Glycerophospholipid	PC(P-20:0/20:3)	-
Glycerophospholipid	PC(P-20:0/18:4(6Z,9Z,12Z,15Z))	-
Glycerophospholipid	PC(P-18:0/22:5)	+
Glycerophospholipid	PC(P-18:0/14:1)	+
Glycerophospholipid	PC(P-18:0/0:0)	+
Glycerophospholipid	PC(P-16:0/20:0)	+
Glycerophospholipid	PC(P-16:0/19:0)	-
Glycerophospholipid	PC(P-16:0/14:0)	+
Glycerophospholipid	PC(O-8:0/O-8:0)	-
Glycerophospholipid	PC(O-20:0/2:0)	-
Glycerophospholipid	PC(O-18:1(9Z)/16:0)	+
Glycerophospholipid	PC(O-18:0/14:0)	-
Glycerophospholipid	PC(O-18:0/12:0)	-
Glycerophospholipid	PC(O-16:0/14:1(9Z))	+
Glycerophospholipid	PC(O-12:0/2:0)	-
Glycerophospholipid	PC(6:0/18:0)	-
Glycerophospholipid	PC(22:6(4Z,7Z,10Z,13Z,16Z,19Z)/22:2(13Z,16Z))	+
Glycerophospholipid	PC(22:6(4Z,7Z,10Z,13Z,16Z,19Z)/22:0)	+
Glycerophospholipid	PC(22:6(4Z,7Z,10Z,13Z,16Z,19Z)/20:4(5Z,8Z,11Z,14Z))	+
Glycerophospholipid	PC(22:6(4Z,7Z,10Z,13Z,16Z,19Z)/20:0)	+
Glycerophospholipid	PC(22:6(4Z,7Z,10Z,13Z,16Z,19Z)/18:1(9Z))	+
Glycerophospholipid	PC(22:6(4Z,7Z,10Z,13Z,16Z,19Z)/16:1(9Z))	+
Glycerophospholipid	PC(22:6(4Z,7Z,10Z,13Z,16Z,19Z)/14:0)	+
Glycerophospholipid	PC(22:6(4Z,7Z,10Z,13Z,16Z,19Z)/0:0)	+
Glycerophospholipid	PC(22:6(4E,7E,10E,13E,16E,19E)/16:0)	-
Glycerophospholipid	PC(22:4(7Z,10Z,13Z,16Z)/P-18:0)	+
Glycerophospholipid	PC(22:4(7Z,10Z,13Z,16Z)/22:1(11Z))	-
Glycerophospholipid	PC(22:4(7Z,10Z,13Z,16Z)/22:0)	+
Glycerophospholipid	PC(22:4(7Z,10Z,13Z,16Z)/20:0)	+
Glycerophospholipid	PC(22:4(7Z,10Z,13Z,16Z)/16:0)	+
Glycerophospholipid	PC(22:4(7Z,10Z,13Z,16Z)/14:0)	+
Glycerophospholipid	PC(22:4(7Z,10Z,13Z,16Z)/0:0)	+
Glycerophospholipid	PC(22:2(13Z,16Z)/20:5(5Z,8Z,11Z,14Z,17Z))	+
Glycerophospholipid	PC(22:1(13Z)/P-18:1(11Z))	+
Glycerophospholipid	PC(22:1(11Z)/20:5(5Z,8Z,11Z,14Z,17Z))	-
Glycerophospholipid	PC(22:0/18:4(6Z,9Z,12Z,15Z))	+
Glycerophospholipid	PC(21:0/17:0)	-
Glycerophospholipid	PC(20:5(5Z,8Z,11Z,14Z,17Z)/22:2(13Z,16Z))	+
Glycerophospholipid	PC(20:4(8Z,11Z,14Z,17Z)/18:1(11Z))	+
Glycerophospholipid	PC(20:4(5Z,8Z,11Z,14Z)/22:4(7Z,10Z,13Z,16Z))	+
Glycerophospholipid	PC(20:4(5Z,8Z,11Z,14Z)/22:0)	+
Glycerophospholipid	PC(20:4(5Z,8Z,11Z,14Z)/21:0)	-
Glycerophospholipid	PC(20:4(5Z,8Z,11Z,14Z)/20:4(5Z,8Z,11Z,14Z))	+
Glycerophospholipid	PC(20:3(8Z,11Z,14Z)/22:6(4Z,7Z,10Z,13Z,16Z,19Z))	+
Glycerophospholipid	PC(20:3(8Z,11Z,14Z)/22:0)	+
Glycerophospholipid	PC(20:3(8Z,11Z,14Z)/16:0)	+
Glycerophospholipid	PC(20:2(11Z,14Z)/P-18:1(11Z))	+
Glycerophospholipid	PC(20:0/22:6(4Z,7Z,10Z,13Z,16Z,19Z))	+
Glycerophospholipid	PC(20:0/17:2(9Z,12Z))	-
Glycerophospholipid	PC(20:0/0:0)	+
Glycerophospholipid	PC(18:3(9Z,12Z,15Z)/16:0)	+
Glycerophospholipid	PC(18:3(9Z,12Z,15Z)/15:0)	+
Glycerophospholipid	PC(18:2(9Z,12Z)/24:0)	+
Glycerophospholipid	PC(18:2(9Z,12Z)/18:0)	+
Glycerophospholipid	PC(18:2(9Z,12Z)/14:0)	+
Glycerophospholipid	PC(18:2(9Z,12Z)/0:0)	+
Glycerophospholipid	PC(18:1/0:0)	+
Glycerophospholipid	PC(18:1(9Z)/22:0)	+
Glycerophospholipid	PC(18:1(9Z)/18:0)	+
Glycerophospholipid	PC(18:1(9Z)/14:0)	+
Glycerophospholipid	PC(18:1(15Z)/18:1(15Z))	-
Glycerophospholipid	PC(18:1(11Z)/22:5(7Z,10Z,13Z,16Z,19Z))	+
Glycerophospholipid	PC(18:1(11Z)/16:0)	+
Glycerophospholipid	PC(18:0/22:2(13Z,16Z))	+
Glycerophospholipid	PC(18:0/20:3(8Z,11Z,14Z))	+
Glycerophospholipid	PC(18:0/19:1(9Z))	-
Glycerophospholipid	PC(18:0/18:0)	+
Glycerophospholipid	PC(17:1(9Z)/13:0)	-
Glycerophospholipid	PC(17:0/17:0)	-
Glycerophospholipid	PC(16:1(9Z)/22:0)	+
Glycerophospholipid	PC(16:0/9:0(CHO))	-
Glycerophospholipid	PC(16:0/26:2(5Z,9Z))	-
Glycerophospholipid	PC(16:0/20:4(8Z,11Z,14Z,17Z))	+
Glycerophospholipid	PC(16:0/14:0)	+
Glycerophospholipid	PC(14:1(9Z)/18:0)	+
Glycerophospholipid	PC(14:0/P-18:0)	+
Glycerophospholipid	PC(13:0/20:4(5Z,8Z,11Z,14Z))	-
Glycerophospholipid	PC(13:0/17:0)	-
Glycerophospholipid	PC(12:0/19:0)	-
Glycerophospholipid	PC(0:0/16:0)	+
Glycerophospholipid	PA(P-20:0/19:1(9Z))	-
Glycerophospholipid	PA(O-20:0/19:1(9Z))	-
Glycerophospholipid	PA(20:3(8Z,11Z,14Z)/22:0)	+
Glycerophospholipid	PA(20:2(11Z,14Z)/18:0)	+
Glycerophospholipid	PA(20:1(11Z)/18:0)	+
Glycerophospholipid	PA(16:0/20:2(11Z,14Z))	+
Polyketide	Ovaliflavanone A	-
Fatty acyl	O-behenoylcarnitine	+
Fatty acyl	N-stearoyl valine	-
Fatty acyl	Mycolipenic acid (C29)	-
Sphingolipid	MIPC(t20:0/16:0(2OH))	-
Sphingolipid	MIPC(t18:0/22:0(2OH))	-
Sphingolipid	MIPC(t18:0/20:0(2OH))	-
Sphingolipid	MIPC(t18:0/16:0(2OH))	-
Glycerolipid	MG(18:0/0:0/0:0)	+
Glycerophospholipid	PE(0:0/20:0)	+
Glycerophospholipid	PE(0:0/18:0)	+
Glycerophospholipid	PC(20:4(8Z,11Z,14Z,17Z))	+
Sphingolipid	LacCer(d18:1/20:0)	+
Prenol lipid	Hemigossypol	-
Glycerophospholipid	PE(4:0/3:0)	-
Glycerophospholipid	PE(20:2/22:6)	+
Glycerophospholipid	PE(16:1/18:0)	+
Glycerophospholipid	PC(24:1/26:2)	-
Glycerophospholipid	PC(20:1/20:1)	+
Glycerophospholipid	PA(22:5/17:1)	-
Glycerophospholipid	PA(22:1/12:0)	-
Glycerophospholipid	PA(18:1/20:2)	-
Glycerophospholipid	PA(18:1/18:2)	-
Glycerophospholipid	PA(15:0/20:3)	+
Glycerophospholipid	PA(14:1/13:0)	-
Sphingolipid	GlcNAcbeta1-3Galbeta1-4Glcbeta-Cer(d18:1/16:0)	-
Glycerophospholipid	Glc-GP(18:0/20:4(5Z,8Z,11Z,14Z))	-
Sphingolipid	GlcCer(d18:0/24:0)	-
Sphingolipid	GlcCer(d15:2(4E,6E)/18:0)	-
Sphingolipid	GlcCer(d14:2(4E,6E)/18:1(9Z))	-
Sphingolipid	GalCer(d18:1/16:0)	-
Glycerolipid	DGDG(26:0/26:0)	-
Glycerolipid	DGDG(26:0/25:0)	-
Glycerolipid	DGDG(26:0/20:5)	-
Glycerolipid	DGDG(24:0/3:0)	-
Glycerolipid	DGDG(23:0/26:0)	-
Glycerolipid	DGDG(20:5/18:4)	-
Glycerolipid	DGDG(20:4/20:3)	-
Glycerolipid	DGDG(20:2/14:1)	-
Glycerolipid	DGDG(18:3/20:4)	-
Glycerolipid	DG(9:0/23:0/0:0)	-
Glycerolipid	DG(22:4/18:1/0:0)	-
Glycerolipid	DG(20:1(11Z)/22:4(7Z,10Z,13Z,16Z)/0:0)[iso2]	+
Glycerolipid	DG(19:0/22:0/0:0)[iso2]	+
Glycerolipid	DG(18:3(6Z,9Z,12Z)/18:0/0:0)[iso2]	+
Glycerolipid	DG(18:2(9Z,12Z)/22:4(7Z,10Z,13Z,16Z)/0:0)[iso2]	+
Glycerolipid	DG(18:1/20:4/0:0)	+
Glycerolipid	DG(18:1(9Z)/20:4(5Z,8Z,11Z,14Z)/0:0)[iso2]	+
Glycerolipid	DG(18:1(11E)/16:0/0:0)	-
Glycerolipid	DG(18:0/22:4(7Z,10Z,13Z,16Z)/0:0)[iso2]	+
Glycerolipid	DG(18:0/20:5(5Z,8Z,11Z,14Z,17Z)/0:0)[iso2]	+
Glycerolipid	DG(18:0/20:4/0:0)	+
Glycerolipid	DG(18:0/20:4(5Z,8Z,11Z,14Z)/0:0)[iso2]	+
Glycerolipid	DG(18:0/18:1(9Z)/0:0)[iso2]	+
Glycerolipid	DG(16:1(9Z)/20:1(11Z)/0:0)[iso2]	+
Glycerolipid	DG(16:1(9Z)/20:0/0:0)[iso2]	+
Glycerolipid	DG(16:0/22:4(7Z,10Z,13Z,16Z)/0:0)[iso2]	+
Glycerolipid	DG(16:0/20:4(5Z,8Z,11Z,14Z)/0:0)[iso2]	+
Glycerolipid	DG(16:0/18:0/0:0)[iso2]	+
Glycerolipid	DG(15:0/21:0/0:0)	+
Glycerolipid	DG(14:1(9Z)/22:0/0:0)[iso2]	+
Glycerolipid	DG(14:0/20:1(11Z)/0:0)[iso2]	+
Glycerolipid	DG(13:0/17:1/0:0)	-
Glycerolipid	DG(12:0/20:2(11Z,14Z)/0:0)[iso2]	-
Glycerolipid	DG(12:0/20:1(11Z)/0:0)[iso2]	-
Fatty acyl	delta2-THA	-
Saccharolipid	DAT(18:0/22:0(2Me[S],4Me[S]))	-
Prenol lipid	Coenzyme Q9	+
Prenol lipid	Coenzyme Q10	+
Sterol lipid	Cholesterol glucuronide	+
Sphingolipid	CerP(d15:0/20:0)	-
Sphingolipid	CerP(d14:1/24:1)	-
Sphingolipid	Cer(d18:1/16:0)	-
Sphingolipid	Cer(d18:1/14:0)	+
Sphingolipid	Cer(d16:1/22:0)	-
Sphingolipid	Cer(d14:1/22:0)	-
Glycerophospholipid	CDP-DG(18:0/22:6(4Z,7Z,10Z,13Z,16Z,19Z))	+
Saccharolipid	Butyl 4'-O-butanoyl-6-O-hexadecanoyl-neohesperidoside	-
Sterol lipid	beta-Chlorogenin	-
Fatty acyl	Anandamide (20:l, n-9)	-
Sterol lipid	Alloavicholic acid	-
Prenol lipid	adenosylhopane	-
Fatty acyl	4,8,16-Trimethyldotriacontane	-
Fatty acyl	4,5-epoxy-17R-HDHA	-
Polyketide	4,5-Di-O-methyl-8-prenylafzelechin-4beta-ol	-
Fatty acyl	3-hydroxytetradecanoylcarnitine	+
Sterol lipid	3-Deoxyvitamin D3	-
Sterol lipid	3beta,6beta-Dihydroxychol-4-en-24-oic Acid	-
Prenol lipid	35-aminobacteriohopane-32,33,34-triol	-
Fatty acyl	30-hydroxy-triacontanoic acid	-
Prenol lipid	2E,6Z-farnesal	-
Sterol lipid	27-Norcholestanehexol	+
Sterol lipid	22:1-Glc-Campesterol	-
Sterol lipid	20:1-Glc-Campesterol	-
Sterol lipid	1-Hydroxyprevitamin D3 diacetate	-
Fatty acyl	12-Hydroxy-12-octadecanoylcarnitine	+
Sterol lipid	12alpha-Hydroxy-3-oxo-5alpha-cholan-24-oic Acid	-
Fatty acyl	11,21-Dimethylheptatriacontane	-
Fatty acyl	10-Nonacosen-2-one	-
Glycerophospholipid	1-(6-[3]-ladderane-hexanoyl)-2-(8-[3]-ladderane-octanyl)-sn-glycerophosphocholine	-
Fatty acyl	(9Z)-3-hydroxyoctadecenoylcarnitine	-
Sterol lipid	(25S)-5alpha-cholestan-3beta,6alpha,7beta,8beta,15alpha,16beta,26-heptol	-
Prenol lipid	(+)-Dysideapalaunic acid	-
Prenol lipid	(+)-Desoxyscalarin	-

## Sheet: Neg Ion Identification
Trichinella papuae		Human Metabolome Database
Group	Description
Fatty acyl	Valproic acid	+
Sterol lipid	tomatine	+
Sphingolipid	Sulfatide(d15:1/26:0)	-
Sphingolipid	Sulfatide(d15:0/22:0)	-
Fatty acyl	Stearic acid	+
Sphingolipid	SM(d18:1/17:0)	-
Sphingolipid	SM(d16:1/17:0)	-
Glycerophospholipid	PS(P-20:0/21:0)	-
Glycerophospholipid	PS(P-16:0/19:1(9Z))	-
Glycerophospholipid	PS(O-16:0/19:0)	-
Glycerophospholipid	PS(22:6(4Z,7Z,10Z,13Z,16Z,19Z)/21:0)	-
Glycerophospholipid	PS(22:2(13Z,16Z)/19:0)	-
Glycerophospholipid	PS(22:0/18:4(6Z,9Z,12Z,15Z))	+
Glycerophospholipid	PS(21:0/20:0)	-
Glycerophospholipid	PS(21:0/0:0)	-
Glycerophospholipid	PS(20:3(8Z,11Z,14Z)/21:0)	-
Glycerophospholipid	PS(20:2(11Z,14Z)/21:0)	-
Glycerophospholipid	PS(20:2(11Z,14Z)/19:0)	-
Glycerophospholipid	PS(20:2(11Z,14Z)/17:0)	-
Glycerophospholipid	PS(19:1(9Z)/22:0)	-
Glycerophospholipid	PS(19:0/20:0)	-
Glycerophospholipid	PS(17:1(9Z)/22:0)	-
Glycerophospholipid	PS(17:0/20:0)	-
Glycerophospholipid	PS(16:0/22:0)	+
Glycerophospholipid	PS(13:0/22:0)	-
Glycerophospholipid	PIM1(19:1(9Z)/18:1(9Z))	-
Sphingolipid	PI-Cer(d20:0/20:0)	-
Sphingolipid	PI-Cer(d18:0/20:0)	-
Glycerophospholipid	PI(O-20:0/17:2(9Z,12Z))	-
Glycerophospholipid	PI(O-18:0/17:2(9Z,12Z))	-
Glycerophospholipid	PI(22:1(11Z)/14:1(9Z))	-
Glycerophospholipid	PI(19:0/19:1(9Z))	-
Glycerophospholipid	PI(18:2(9Z,12Z)/18:0)	+
Glycerophospholipid	PI(18:1(9Z)/18:0)	-
Glycerophospholipid	PI(16:0/18:1(9Z))	+
Glycerophospholipid	PG(14:0/12:0)	-
Sphingolipid	PE-Cer(d16:1(4E)/18:0)	-
Glycerophospholipid	PE(P-18:0/20:1(11Z))	+
Glycerophospholipid	PE(O-20:0/18:3(9Z,12Z,15Z))	-
Glycerophospholipid	PE(O-16:0/20:2(11Z,14Z))	-
Glycerophospholipid	PE(22:4(7Z,10Z,13Z,16Z)/0:0)	+
Glycerophospholipid	PE(20:5(5Z,8Z,11Z,14Z,17Z)/22:0)	+
Glycerophospholipid	PE(20:4(5Z,8Z,11Z,14Z)/18:1(9Z))	+
Glycerophospholipid	PE(20:4(5Z,8Z,11Z,14Z)/16:0)	+
Glycerophospholipid	PE(20:4(5Z,8Z,11Z,14Z)/14:0)	+
Glycerophospholipid	PE(20:3(8Z,11Z,14Z)/18:1(9Z))	+
Glycerophospholipid	PE(20:3(8Z,11Z,14Z)/16:0)	+
Glycerophospholipid	PE(20:2(5Z,8Z)/18:0)	-
Glycerophospholipid	PE(20:2(11Z,14Z)/14:0)	+
Glycerophospholipid	PE(20:1(11Z)/18:2(9Z,12Z))	+
Glycerophospholipid	PE(20:1(11Z)/18:1(9Z))	+
Glycerophospholipid	PE(20:1(11Z)/18:0)	+
Glycerophospholipid	PE(20:1(11Z)/16:0)	+
Glycerophospholipid	PE(20:1(11Z)/14:0)	+
Glycerophospholipid	PE(19:1(9Z)/17:1(9Z))	-
Glycerophospholipid	PE(18:3(9Z,12Z,15Z)/18:0)	+
Glycerophospholipid	PE(18:2(9Z,12Z)/18:1(9Z))	+
Glycerophospholipid	PE(18:2(9Z,12Z)/18:0)	+
Glycerophospholipid	PE(18:1(9Z)/20:4(5Z,8Z,11Z,14Z))	+
Glycerophospholipid	PE(18:1(9Z)/18:0)	+
Glycerophospholipid	PE(18:1(9Z)/0:0)	+
Glycerophospholipid	PE(18:0/18:1(9Z))	+
Glycerophospholipid	PE(18:0/0:0)	+
Glycerophospholipid	PE(17:0/19:0)	-
Glycerophospholipid	PE(16:0/0:0)	+
Glycerophospholipid	PC(22:4(7Z,10Z,13Z,16Z)/22:6(4Z,7Z,10Z,13Z,16Z,19Z))	+
Glycerophospholipid	PC(22:4(7Z,10Z,13Z,16Z)/22:4(7Z,10Z,13Z,16Z))	+
Glycerophospholipid	PC(22:0/20:5(5Z,8Z,11Z,14Z,17Z))	+
Glycerophospholipid	PC(20:2(11Z,14Z)/22:6(4Z,7Z,10Z,13Z,16Z,19Z))	+
Glycerophospholipid	PC(18:1(9Z)/22:4(7Z,10Z,13Z,16Z))	+
Glycerophospholipid	PC(17:1(9Z)/18:3(9Z,12Z,15Z))	-
Glycerophospholipid	PC(17:0/18:3(9Z,12Z,15Z))	-
Glycerophospholipid	PC(17:0/0:0)	+
Glycerophospholipid	PC(15:0/20:3(8Z,11Z,14Z))	+
Glycerophospholipid	PC(15:0/20:1(11Z))	+
Glycerophospholipid	PC(15:0/0:0)	+
Glycerophospholipid	PC(13:0/18:1(9Z))	-
Polyketide	Ovaliflavanone A	-
Glycerolipid	MGDG(20:4/9:0)	-
Fatty acyl	Lauroyl-CoA	+
Fatty acyl	Juniperonic acid	-
Glycerolipid	DGDG(22:4/18:2)	-
Glycerolipid	DG(P-14:0/18:1(9Z))	-
Glycerolipid	DG(13:0/18:3(9Z,12Z,15Z)/0:0)[iso2]	-
Glycerophospholipid	CL(22:0/20:0/20:3/22:0)	-
Sphingolipid	CerP(d19:0/24:4)	-
Sphingolipid	Cer(t20:0/26:0)	-
Glycerophospholipid	CDP-DG(18:1(9Z)/18:0)	+
Glycerophospholipid	CDP-DG(18:1(11Z)/18:2(9Z,12Z))	+
Glycerophospholipid	CDP-DG(18:0/18:2(9Z,12Z))	+
Glycerophospholipid	CDP-DG(18:0/18:0)	+
Glycerophospholipid	CDP-DG(18:0/16:0)	+
Fatty acyl	Adrenic Acid	+
Glycerophospholipid	6-Ac-Glc-GP(18:0/20:0)	-
Polyketide	5,7-Dihydroxy-4'-methoxy-8-C-prenyl-3'-(3-hydroxy-3-methylbutyl)flavanone	-
Fatty acyl	5,11,14,17-Eicosatetraenoic acid	-
Polyketide	4-Prenylresveratrol	+
Fatty acyl	4,8,12,16-eicosatetraenoic acid	-
Fatty acyl	4,7,10,13-docosatetraenoic acid	-
Sterol lipid	18:3-Glc-Campesterol	-
Fatty acyl	17-octadecenoic acid	-
Glycerophospholipid	1-(10-methylhexadecanyl)-2-(8-[3]-ladderane-octanyl)-sn-glycerophosphocholine	-
Fatty acyl	(7Z)-14-hydroxy-10,13-dioxoheptadec-7-enoic acid	-
Sterol lipid	(22E)-(25R)-26,26,26-trifluoro-1alpha,25-dihydroxy-22,23-didehydrovitamin D3 / (22E)-(25R)-26,26,26-trifluoro-1alpha,25-dihydroxy-22,23-didehydrocholecalciferol	-
