# Supplementary material for: Lipid profile of Trichinella papuae muscle-stage larvae
Source: Sci Rep. 2020 Jun 23;10:10125. doi: 10.1038/s41598-020-67297-8 (PMC7311410; doi:10.1038/s41598-020-67297-8)
Supplement: Supplementary file 3 — Supplemenatry dataset 2. [file 41598_2020_67297_MOESM3_ESM.xlsx]

## Sheet: Sheet1
Title: Lipid profile of Trichinella papuae muscle-stage larvae
Authors: Suthee Mangmee, Poom Adisakwattana, Phornpimon Tipthara, Nattapon Simanon, Piengchan Sonthayanon, Onrapak Reamtong
Affiliations: Department of Molecular Tropical Medicine and Genetics, Faculty of Tropical Medicine, Mahidol University, Bangkok, 10400, Thailand, Department of Helminthology, Faculty of Tropical Medicine, Mahidol University, Bangkok, 10400, Thailand, Mahidol-Oxford Tropical Medicine Research Unit, Faculty of Tropical Medicine, Mahidol University, Bangkok, 10400, Thailand
*Corresponding authors: Onrapak Reamtong, onrapak.rea@mahidol.ac.th
Entry (TP)	Protein (TP)	Entry (Human)	Protein (Human)	% Sim. (Human)	Entry (TB)	Protein (TB)	% Sim. (TB)	Entry (TN)	Protein (TN)	% Sim. (TN)	Entry (TS)	Protein (TS)	% Sim. (TS)	Entry (TPs)	Protein (TPs)	% Sim. (TPs)	Entry (CE)	Protein (CE)	% Sim. (CE)	GO Term (TP)
A0A0V1M465	4-hydroxybutyrate coenzyme A transferase (Fragment)	N/A	N/A	N/A	A0A0V1D5M8	4-hydroxybutyrate coenzyme A transferase (Fragment)	99.07	A0A0V1KPD3	4-hydroxybutyrate coenzyme A transferase (Fragment)	98.75	A0A0V1B963	4-hydroxybutyrate coenzyme A transferase (Fragment)	98.76	A0A0V1FG85	4-hydroxybutyrate coenzyme A transferase (Fragment)	99.38	Q18599	AcetylCoA_hyd_C domain-containing protein	65.35	acetate metabolic process [GO:0006083]; propionate metabolic process, methylcitrate cycle [GO:0019679]
A0A0V1M4L5	4-hydroxybutyrate coenzyme A transferase	N/A	N/A	N/A	A0A0V1D5M8	4-hydroxybutyrate coenzyme A transferase (Fragment)	98.18	A0A0V1KPD3	4-hydroxybutyrate coenzyme A transferase (Fragment)	98.75	A0A0V1B963	4-hydroxybutyrate coenzyme A transferase (Fragment)	98.76	A0A0V1H8J4	4-hydroxybutyrate coenzyme A transferase (Fragment)	98.64	Q18599	AcetylCoA_hyd_C domain-containing protein	65.35	acetate metabolic process [GO:0006083]; propionate metabolic process, methylcitrate cycle [GO:0019679]
A0A0V1M4U9	4-hydroxybutyrate coenzyme A transferase	N/A	N/A	N/A	A0A0V1D5M8	4-hydroxybutyrate coenzyme A transferase (Fragment)	97.74	A0A0V1KPD3	4-hydroxybutyrate coenzyme A transferase (Fragment)	98.94	A0A0V1B963	4-hydroxybutyrate coenzyme A transferase (Fragment)	98.94	A0A0V0XGN0	4-hydroxybutyrate coenzyme A transferase (Fragment)	98.63	Q18599	AcetylCoA_hyd_C domain-containing protein	70.39	acetate metabolic process [GO:0006083]; propionate metabolic process, methylcitrate cycle [GO:0019679]
A0A0V1MCB5	Uncharacterized protein	N/A	N/A	N/A	A0A0V1DA77	Uncharacterized protein	98.8	A0A0V1L5K5	Uncharacterized protein	93.45	A0A0V1B338	Uncharacterized protein	98.8	A0A0V1FJE0	Uncharacterized protein	99.63	O02106	Uncharacterized protein	71.49	ganglioside catabolic process [GO:0006689]
A0A0V1MEM4	ML domain-containing protein (Fragment)	N/A	N/A	N/A	A0A0V1CVE2	ML domain-containing protein	77.3	A0A0V1LBK3	ML domain-containing protein (Fragment)	77.08	A0A0V1B8M9	Fatty acid-binding-like protein 6	74.01	A0A0V1E3Z5	ML domain-containing protein (Fragment)	82.91	N/A	N/A	N/A	ganglioside catabolic process [GO:0006689]
A0A0V1MPG5	Proactivator polypeptide	C9JIZ6	Prosaposin	40.19	A0A0V1CCW9	Proactivator polypeptide (Fragment)	93.7	A0A0V1KSF3	Proactivator polypeptide (Fragment)	88.66	A0A0V1BFJ0	Proactivator polypeptide (Fragment)	94.3	A0A0V1E2L1	Proactivator polypeptide	95.46	Q4JFH6	SaPosin-like Protein family	45.78	sphingolipid metabolic process [GO:0006665]
A0A0V1MPH7	Proactivator polypeptide (Fragment)	C9JIZ6	Prosaposin	40.44	A0A0V1CCW9	Proactivator polypeptide (Fragment)	96.91	A0A0V1KSF3	Proactivator polypeptide (Fragment)	90.8	A0A0V1BFJ0	Proactivator polypeptide (Fragment)	96.33	A0A0V1E326	Proactivator polypeptide (Fragment)	95.22	Q4JFH6	SaPosin-like Protein family	45.82	sphingolipid metabolic process [GO:0006665]
A0A0V1N1W8	Acyl-CoA synthetase family member 2, mitochondrial (Fragment)	Q96CM8	Medium-chain acyl-CoA ligase ACSF2, mitochondrial (EC 6.2.1.2)	40.65	A0A0V1CQ78	Acyl-CoA synthetase family member 2, mitochondrial (Fragment)	58.78	A0A0V1L5I3	Acyl-CoA synthetase family member 2, mitochondrial (Fragment)	65.99	A0A0V1BZR6	Acyl-CoA synthetase family member 2, mitochondrial	50.45	A0A0V0YJZ0	Acyl-CoA synthetase family member 2, mitochondrial (Fragment)	62.87	Q9TZI7	AMP-binding domain-containing protein	42.84	lipid biosynthetic process [GO:0008610]
A0A0V1N230	Acyl-CoA synthetase family member 2, mitochondrial (Fragment)	Q96CM8	Medium-chain acyl-CoA ligase ACSF2, mitochondrial (EC 6.2.1.2)	40.91	A0A0V1CQ78	Acyl-CoA synthetase family member 2, mitochondrial (Fragment)	59.84	A0A0V1L5I3	Acyl-CoA synthetase family member 2, mitochondrial (Fragment)	67.98	A0A0V1BZR6	Acyl-CoA synthetase family member 2, mitochondrial	50.28	A0A0V1KB48	Acyl-CoA synthetase family member 2, mitochondrial (Fragment)	62.81	Q9TZI7	AMP-binding domain-containing protein	42.39	lipid biosynthetic process [GO:0008610]
A0A0V1ME09	Type I inositol 1,4,5-trisphosphate 5-phosphatase	Q14642	Inositol polyphosphate-5-phosphatase A (EC 3.1.3.56) (43 kDa inositol polyphosphate 5-phosphatase) (Type I inositol 1,4,5-trisphosphate 5-phosphatase) (5PTase)	42.43	A0A0V1CNY7	Type I inositol 1,4,5-trisphosphate 5-phosphatase (Fragment)	74.6	A0A0V1L8I3	Type I inositol 1,4,5-trisphosphate 5-phosphatase	69.16	A0A0V1B9G6	Type I inositol 1,4,5-trisphosphate 5-phosphatase	72.62	A0A0V1E550	Type I inositol 1,4,5-trisphosphate 5-phosphatase (Fragment)	77.65	Q17848	Probable type I inositol 1,4,5-trisphosphate 5-phosphatase (5PTase) (EC 3.1.3.56)	38.82	phosphatidylinositol dephosphorylation [GO:0046856]
A0A0V1MUK0	Nogo-B receptor	Q96E22	Dehydrodolichyl diphosphate synthase complex subunit NUS1 (EC 2.5.1.87) (Cis-prenyltransferase subunit NgBR) (Nogo-B receptor) (NgBR) (Nuclear undecaprenyl pyrophosphate synthase 1 homolog)	43.27	A0A0V1CZ95	Nogo-B receptor (Fragment)	98.06	A0A0V1LM78	Nogo-B receptor	98.07	A0A0V1BFJ9	Nogo-B receptor	98.07	A0A0V0XH08	Nogo-B receptor	96.46	Q20118	Uncharacterized protein	44.62	angiogenesis [GO:0001525]; dolichol biosynthetic process [GO:0019408]
A0A0V1MWX4	Ganglioside GM2 activator	P17900	Ganglioside GM2 activator (Cerebroside sulfate activator protein) (GM2-AP) (Sphingolipid activator protein 3) (SAP-3) [Cleaved into: Ganglioside GM2 activator isoform short]	44	A0A0V1CS02	ML domain-containing protein	74.11	A0A0V1KZU1	ML domain-containing protein	74.28	Q45GD0	GM2 activator protein	81.75	Q45GD1	GM2 activator protein (Ganglioside GM2 activator)	64.79	N/A	N/A	N/A	ganglioside catabolic process [GO:0006689]
A0A0V1N334	Inositol polyphosphate 5-phosphatase K	Q9BT40	Inositol polyphosphate 5-phosphatase K (EC 3.1.3.56) (Phosphatidylinositol-3,4,5-trisphosphate 5-phosphatase) (EC 3.1.3.86) (Phosphatidylinositol-4,5-bisphosphate 5-phosphatase) (EC 3.1.3.36) (Skeletal muscle and kidney-enriched inositol phosphatase)	44.68	A0A0V1D300	Phosphatidylinositol 4,5-bisphosphate 5-phosphatase A	60.99	A0A0V1LTH8	Phosphatidylinositol 4,5-bisphosphate 5-phosphatase A	55.19	E5SGE0	Inositol polyphosphate 5-phosphatase K	56.2	A0A0V1G5Q4	Inositol polyphosphate 5-phosphatase K (Fragment)	57.74	P34370	Inositol polyphosphate 5-phosphatase (EC 3.1.3.-) (Ciliary localization protein 1)	41.93	phosphatidylinositol dephosphorylation [GO:0046856]
A0A0V1MHP3	3 beta-hydroxysteroid dehydrogenase/Delta 5-->4-isomerase type 2	P26439	3 beta-hydroxysteroid dehydrogenase/Delta 5-->4-isomerase type 2 (3 beta-hydroxysteroid dehydrogenase/Delta 5-->4-isomerase type II) (3-beta-HSD II) (3-beta-HSD adrenal and gonadal type) [Includes: 3-beta-hydroxy-Delta(5)-steroid dehydrogenase (EC 1.1.1.145) (3-beta-hydroxy-5-ene steroid dehydrogenase) (Progesterone reductase); Steroid Delta-isomerase (EC 5.3.3.1) (Delta-5-3-ketosteroid isomerase…	44.7	A0A0V1CDX7	3 beta-hydroxysteroid dehydrogenase/Delta 5-->4-isomerase type 2	99.45	A0A0V1KUP7	3 beta-hydroxysteroid dehydrogenase/Delta 5-->4-isomerase type 2 (3-beta hydroxysteroid dehydrogenase/isomerase family protein)	99.45	A0A0V1BXQ6	3 beta-hydroxysteroid dehydrogenase/Delta 5-->4-isomerase type 2 (Fragment)	99.18	A0A0V1F7Y9	3 beta-hydroxysteroid dehydrogenase/Delta 5-->4-isomerase type 2	98.21	Q09491	3Beta_HSD domain-containing protein	43.44	steroid biosynthetic process [GO:0006694]
A0A0V1N2I4	Inositol polyphosphate 5-phosphatase K (Fragment)	Q9BT40	Inositol polyphosphate 5-phosphatase K (EC 3.1.3.56) (Phosphatidylinositol-3,4,5-trisphosphate 5-phosphatase) (EC 3.1.3.86) (Phosphatidylinositol-4,5-bisphosphate 5-phosphatase) (EC 3.1.3.36) (Skeletal muscle and kidney-enriched inositol phosphatase)	44.7	A0A0V1D300	Phosphatidylinositol 4,5-bisphosphate 5-phosphatase A	61.57	A0A0V1LTH8	Phosphatidylinositol 4,5-bisphosphate 5-phosphatase A	55.69	E5SGE0	Inositol polyphosphate 5-phosphatase K	56.58	A0A0V0YI29	Inositol polyphosphate 5-phosphatase K (Fragment)	57.73	P34370	Inositol polyphosphate 5-phosphatase (EC 3.1.3.-) (Ciliary localization protein 1)	41.93	phosphatidylinositol dephosphorylation [GO:0046856]
A0A0V1MY16	Group XIIA secretory phospholipase A2	Q9BZM1	Group XIIA secretory phospholipase A2 (GXII sPLA2) (sPLA2-XII) (EC 3.1.1.4) (Phosphatidylcholine 2-acylhydrolase 12A)	44.75	A0A0V1D382	Group XIIA secretory phospholipase A2	96.67	A0A0V1L3E2	Group XII secretory phospholipase A2 (Group XIIA secretory phospholipase A2)	96.67	E5SIZ9	Group XIIA secretory phospholipase A2	96.67	A0A0V1IQ74	Group XIIA secretory phospholipase A2	95.04	N/A	N/A	N/A	arachidonic acid secretion [GO:0050482]; glycerophospholipid metabolic process [GO:0006650]; phospholipid metabolic process [GO:0006644]
A0A0V1MK15	85/88 kDa calcium-independent phospholipase A2	O60733	85/88 kDa calcium-independent phospholipase A2 (CaI-PLA2) (EC 3.1.1.4) (Group VI phospholipase A2) (GVI PLA2) (Intracellular membrane-associated calcium-independent phospholipase A2 beta) (iPLA2-beta) (Patatin-like phospholipase domain-containing protein 9) (PNPLA9)	45.4	A0A0V1CZL4	85/88 kDa calcium-independent phospholipase A2	48.59	A0A1Y3EM62	Ankyrin repeat protein	51.8	A0A0V1AU18	85/88 kDa calcium-independent phospholipase A2	53.44	A0A0V1FS43	85/88 kDa calcium-independent phospholipase A2	62.29	Q20500	Intracelllar PhosphoLipase A family	48.56	glycerophospholipid metabolic process [GO:0006650]
A0A0V1MQ27	Proactivator polypeptide	Q53FJ5	Prosaposin (Variant Gaucher disease and variant metachromatic leukodystrophy) variant (Fragment)	45.48	A0A0V1CNT0	Saposin B-type domain-containing protein	91.83	A0A0V1KPC8	Proactivator polypeptide	90.82	A0A0V1B3G8	Proactivator polypeptide	88.12	A0A0V0Y6C1	Proactivator polypeptide	85.07	N/A	N/A	N/A	sphingolipid metabolic process [GO:0006665]
A0A0V1N2X4	Inositol polyphosphate 5-phosphatase K	Q9BT40	Inositol polyphosphate 5-phosphatase K (EC 3.1.3.56) (Phosphatidylinositol-3,4,5-trisphosphate 5-phosphatase) (EC 3.1.3.86) (Phosphatidylinositol-4,5-bisphosphate 5-phosphatase) (EC 3.1.3.36) (Skeletal muscle and kidney-enriched inositol phosphatase)	45.5	A0A0V1D300	Phosphatidylinositol 4,5-bisphosphate 5-phosphatase A	62.43	A0A0V1LTH8	Phosphatidylinositol 4,5-bisphosphate 5-phosphatase A	56.62	E5SGE0	Inositol polyphosphate 5-phosphatase K	57.47	A0A0V1J7X9	Inositol polyphosphate 5-phosphatase K (Fragment)	59.26	P34370	Inositol polyphosphate 5-phosphatase (EC 3.1.3.-) (Ciliary localization protein 1)	43.05	phosphatidylinositol dephosphorylation [GO:0046856]
A0A0V1N2G7	Inositol polyphosphate 5-phosphatase K (Fragment)	Q9BT40	Inositol polyphosphate 5-phosphatase K (EC 3.1.3.56) (Phosphatidylinositol-3,4,5-trisphosphate 5-phosphatase) (EC 3.1.3.86) (Phosphatidylinositol-4,5-bisphosphate 5-phosphatase) (EC 3.1.3.36) (Skeletal muscle and kidney-enriched inositol phosphatase)	45.54	A0A0V1D300	Phosphatidylinositol 4,5-bisphosphate 5-phosphatase A	63.06	A0A0V1LTH8	Phosphatidylinositol 4,5-bisphosphate 5-phosphatase A	57.18	E5SGE0	Inositol polyphosphate 5-phosphatase K	57.88	A0A0V0YI29	Inositol polyphosphate 5-phosphatase K (Fragment)	58.89	P34370	Inositol polyphosphate 5-phosphatase (EC 3.1.3.-) (Ciliary localization protein 1)	43.05	phosphatidylinositol dephosphorylation [GO:0046856]
A0A0V1MA00	GPI ethanolamine phosphate transferase 2	E7EM50	GPI ethanolamine phosphate transferase 2	45.94	A0A0V1CUY3	GPI ethanolamine phosphate transferase 2	72.65	A0A1Y3EUP8	Arylsulfatase	60.25	A0A0V1AXV9	GPI ethanolamine phosphate transferase 2	54.29	A0A0V1F8U3	GPI ethanolamine phosphate transferase 2	67.7	Q7JM05	PhosphatidylInositol Glycan anchor biosynthesis class G	49.93	GPI anchor biosynthetic process [GO:0006506]
A0A0V1MVT7	85/88 kDa calcium-independent phospholipase A2 (Fragment)	O60733	85/88 kDa calcium-independent phospholipase A2 (CaI-PLA2) (EC 3.1.1.4) (Group VI phospholipase A2) (GVI PLA2) (Intracellular membrane-associated calcium-independent phospholipase A2 beta) (iPLA2-beta) (Patatin-like phospholipase domain-containing protein 9) (PNPLA9)	46	A0A0V1CT40	85/88 kDa calcium-independent phospholipase A2 (Fragment)	50.37	A0A0V1L3V4	85/88 kDa calcium-independent phospholipase A2 (Fragment)	57.47	A0A0V1B029	85/88 kDa calcium-independent phospholipase A2 (Fragment)	52.14	A0A0V1JZS6	85/88 kDa calcium-independent phospholipase A2 (Fragment)	86.02	Q20500	Intracelllar PhosphoLipase A family	44.12	glycerophospholipid metabolic process [GO:0006650]
A0A0V1N881	72 kDa inositol polyphosphate 5-phosphatase	Q9NRR6	Phosphatidylinositol polyphosphate 5-phosphatase type IV (72 kDa inositol polyphosphate 5-phosphatase) (Inositol polyphosphate-5-phosphatase E) (Phosphatidylinositol 4,5-bisphosphate 5-phosphatase) (EC 3.1.3.36) (Phosphatidylinositol-3,4,5-trisphosphate 5-phosphatase) (EC 3.1.3.86)	46.13	A0A0V1DCV6	72 kDa inositol polyphosphate 5-phosphatase	53.42	A0A0V1LU90	72 kDa inositol polyphosphate 5-phosphatase	53.7	A0A0V1BQ72	72 kDa inositol polyphosphate 5-phosphatase	54.53	A0A0V1KG12	72 kDa inositol polyphosphate 5-phosphatase	60.88	G5EBY9	IPPc domain-containing protein	48.2	phosphatidylinositol dephosphorylation [GO:0046856]
A0A0V1N7B3	Acidic phospholipase-like protein	P04054	Phospholipase A2 (EC 3.1.1.4) (Group IB phospholipase A2) (Phosphatidylcholine 2-acylhydrolase 1B)	46.37	A0A0V1CYK0	Acidic phospholipase-like protein	92.57	A0A0V1L105	Acidic phospholipase-like protein	62.97	A0A0V1B2A6	Acidic phospholipase-like protein	70.17	A0A0V0YGQ4	Basic phospholipase A2	84.43	Q3V5J7	Phospholipase A(2) (EC 3.1.1.4)	46.08	arachidonic acid secretion [GO:0050482]; glycerophospholipid metabolic process [GO:0006650]; phospholipid metabolic process [GO:0006644]
A0A0V1MVD9	85/88 kDa calcium-independent phospholipase A2 (Fragment)	O60733	85/88 kDa calcium-independent phospholipase A2 (CaI-PLA2) (EC 3.1.1.4) (Group VI phospholipase A2) (GVI PLA2) (Intracellular membrane-associated calcium-independent phospholipase A2 beta) (iPLA2-beta) (Patatin-like phospholipase domain-containing protein 9) (PNPLA9)	46.5	A0A0V1CT61	85/88 kDa calcium-independent phospholipase A2 (Fragment)	50.8	A0A0V1L3V4	85/88 kDa calcium-independent phospholipase A2 (Fragment)	58.62	A0A0V1B029	85/88 kDa calcium-independent phospholipase A2 (Fragment)	52.93	A0A0V1JZS6	85/88 kDa calcium-independent phospholipase A2 (Fragment)	87.89	Q20500	Intracelllar PhosphoLipase A family	44.62	glycerophospholipid metabolic process [GO:0006650]
A0A0V1MVJ7	85/88 kDa calcium-independent phospholipase A2 (Fragment)	O60733	85/88 kDa calcium-independent phospholipase A2 (CaI-PLA2) (EC 3.1.1.4) (Group VI phospholipase A2) (GVI PLA2) (Intracellular membrane-associated calcium-independent phospholipase A2 beta) (iPLA2-beta) (Patatin-like phospholipase domain-containing protein 9) (PNPLA9)	46.5	A0A0V1CT61	85/88 kDa calcium-independent phospholipase A2 (Fragment)	50.8	A0A0V1L3V4	85/88 kDa calcium-independent phospholipase A2 (Fragment)	58.47	A0A0V1B029	85/88 kDa calcium-independent phospholipase A2 (Fragment)	52.93	A0A0V1JZS6	85/88 kDa calcium-independent phospholipase A2 (Fragment)	87.92	Q20500	Intracelllar PhosphoLipase A family	44.62	glycerophospholipid metabolic process [GO:0006650]
A0A0V1N8C0	Elongation of very long chain fatty acids protein	Q9H5J4	Elongation of very long chain fatty acids protein 6 (EC 2.3.1.199) (3-keto acyl-CoA synthase ELOVL6) (ELOVL fatty acid elongase 6) (ELOVL FA elongase 6) (Fatty acid elongase 2) (hELO2) (Fatty acyl-CoA elongase) (Long-chain fatty-acyl elongase) (Very long chain 3-ketoacyl-CoA synthase 6) (Very long chain 3-oxoacyl-CoA synthase 6)	46.57	A0A0V1D2Y5	Elongation of very long chain fatty acids protein (EC 2.3.1.199) (Very-long-chain 3-oxoacyl-CoA synthase)	75.75	A0A0V1LGT7	Elongation of very long chain fatty acids protein (EC 2.3.1.199) (Very-long-chain 3-oxoacyl-CoA synthase)	82.25	A0A0V1B104	Elongation of very long chain fatty acids protein (EC 2.3.1.199) (Very-long-chain 3-oxoacyl-CoA synthase)	75.55	A0A0V1K3X1	Elongation of very long chain fatty acids protein (EC 2.3.1.199) (Very-long-chain 3-oxoacyl-CoA synthase)	83.39	P49191	Putative fatty acid elongation protein 3 (EC 2.3.1.199) (3-keto acyl-CoA synthase elo-3) (Very-long-chain 3-oxoacyl-CoA synthase 3)	56.29	fatty acid biosynthetic process [GO:0006633]
A0A0V1MJT7	85/88 kDa calcium-independent phospholipase A2 (Fragment)	O60733	85/88 kDa calcium-independent phospholipase A2 (CaI-PLA2) (EC 3.1.1.4) (Group VI phospholipase A2) (GVI PLA2) (Intracellular membrane-associated calcium-independent phospholipase A2 beta) (iPLA2-beta) (Patatin-like phospholipase domain-containing protein 9) (PNPLA9)	46.67	A0A0V1CZJ0	85/88 kDa calcium-independent phospholipase A2 (Fragment)	48.29	A0A0V1L0S4	85/88 kDa calcium-independent phospholipase A2	57.88	A0A0V1AU52	85/88 kDa calcium-independent phospholipase A2 (Fragment)	52.17	A0A0V0XKA7	85/88 kDa calcium-independent phospholipase A2 (Fragment)	63.92	G5EC56	Intracelllar PhosphoLipase A family	48.38	glycerophospholipid metabolic process [GO:0006650]
A0A0V1MHI7	Farnesyl pyrophosphate synthase 2	P14324	Farnesyl pyrophosphate synthase (FPP synthase) (FPS) (EC 2.5.1.10) ((2E,6E)-farnesyl diphosphate synthase) (Dimethylallyltranstransferase) (EC 2.5.1.1) (Farnesyl diphosphate synthase) (Geranyltranstransferase)	46.83	A0A0V1D672	Farnesyl pyrophosphate synthase 1, mitochondrial	54.93	A0A1Y3ESG3	WH2 domain-containing protein	55.65	A0A0V1B1D3	Wiskott-Aldrich syndrome protein family member 3	69.31	A0A0V1E3U3	Farnesyl pyrophosphate synthase	73.93	O62336	Farnesyl DiPhosphate Synthetase	51.71	farnesyl diphosphate biosynthetic process [GO:0045337]; geranyl diphosphate biosynthetic process [GO:0033384]
A0A0V1N0L0	Type I inositol 3,4-bisphosphate 4-phosphatase (Fragment)	D3DVH3	Inositol polyphosphate-4-phosphatase, type I, 107kDa, isoform CRA_c	47.49	A0A0V1CVK5	Type I inositol 3,4-bisphosphate 4-phosphatase (Fragment)	89.07	A0A0V1LR46	Type I inositol 3,4-bisphosphate 4-phosphatase (Fragment)	88.67	A0A0V1B8C5	Type I inositol 3,4-bisphosphate 4-phosphatase	89.49	A0A0V1JKU6	Type I inositol 3,4-bisphosphate 4-phosphatase	97.48	Q8MUM1	Inositol polyphosphate-4-phosphatase	41.99	no data
A0A0V1N047	Type I inositol 3,4-bisphosphate 4-phosphatase (Fragment)	D3DVH3	Inositol polyphosphate-4-phosphatase, type I, 107kDa, isoform CRA_c	47.58	A0A0V1CVK5	Type I inositol 3,4-bisphosphate 4-phosphatase (Fragment)	88.07	A0A0V1LR46	Type I inositol 3,4-bisphosphate 4-phosphatase (Fragment)	87.67	A0A0V1B8C5	Type I inositol 3,4-bisphosphate 4-phosphatase	88.48	A0A0V1JKU6	Type I inositol 3,4-bisphosphate 4-phosphatase	96.34	Q8MUM1	Inositol polyphosphate-4-phosphatase	41.52	no data
A0A0V1NA51	Hormone-sensitive lipase	Q05469	Hormone-sensitive lipase (HSL) (EC 3.1.1.79)	47.74	A0A0V1DI80	Hormone-sensitive lipase (Fragment)	61.1	A0A1Y3ELH3	Putative hormone-sensitive lipase (Fragment)	66.82	A0A0V1BTA5	Hormone-sensitive lipase	60.3	A0A0V1KFG2	Hormone-sensitive lipase	75.74	Q9XWL5	Neutral Cholesterol Ester Hydrolase homolog	50.32	cholesterol metabolic process [GO:0008203]; glycerophospholipid metabolic process [GO:0006650]
A0A0V1NAA3	Hormone-sensitive lipase	Q05469	Hormone-sensitive lipase (HSL) (EC 3.1.1.79)	47.97	A0A0V1DI80	Hormone-sensitive lipase (Fragment)	60.45	A0A1Y3ELH3	Putative hormone-sensitive lipase (Fragment)	67.29	A0A0V1BTA5	Hormone-sensitive lipase	60.09	A0A0V1KFG2	Hormone-sensitive lipase	74.34	Q9XWL5	Neutral Cholesterol Ester Hydrolase homolog	53.43	cholesterol metabolic process [GO:0008203]; glycerophospholipid metabolic process [GO:0006650]
A0A0V1MSM9	Elongation of very long chain fatty acids protein	Q9H5J4	Elongation of very long chain fatty acids protein 6 (EC 2.3.1.199) (3-keto acyl-CoA synthase ELOVL6) (ELOVL fatty acid elongase 6) (ELOVL FA elongase 6) (Fatty acid elongase 2) (hELO2) (Fatty acyl-CoA elongase) (Long-chain fatty-acyl elongase) (Very long chain 3-ketoacyl-CoA synthase 6) (Very long chain 3-oxoacyl-CoA synthase 6)	48.2	A0A0V1D6D9	Elongation of very long chain fatty acids protein (EC 2.3.1.199) (Very-long-chain 3-oxoacyl-CoA synthase)	76.8	A0A0V1LCZ7	Elongation of very long chain fatty acids protein (EC 2.3.1.199) (Very-long-chain 3-oxoacyl-CoA synthase)	70.41	E5S1I7	Elongation of very long chain fatty acids protein (EC 2.3.1.199) (Very-long-chain 3-oxoacyl-CoA synthase)	76.79	A0A0V0XF76	Elongation of very long chain fatty acids protein (EC 2.3.1.199) (Very-long-chain 3-oxoacyl-CoA synthase)	68.84	K8ES54	Elongation of very long chain fatty acids protein (EC 2.3.1.199) (Very-long-chain 3-oxoacyl-CoA synthase)	55.58	fatty acid biosynthetic process [GO:0006633]
A0A0V1M5J6	Phosphatidylinositol 4-phosphate 3-kinase C2 domain-containing subunit beta (Fragment)	Q4LE65	PIK3C2B variant protein (Fragment)	48.32	A0A0V1CA12	Serine/threonine-protein kinase SULU	62.46	A0A0V1LEG4	Serine/threonine-protein kinase SULU	65.57	A0A0V1BX56	Serine/threonine-protein kinase SULU	55.93	A0A0V1IV75	Phosphatidylinositol 4-phosphate 3-kinase C2 domain-containing subunit beta (Fragment)	75.6	G5EDY0	Phosphatidylinositol 3-kinase piki-1 (EC 2.7.1.137) (Phosphoinositide-3-kinase class 2) (PI3-kinase class 2) (PI3K class 2)	54.56	phosphatidylinositol-mediated signaling [GO:0048015]; phosphatidylinositol phosphorylation [GO:0046854]
A0A0V1M748	Phosphatidylinositol 4-phosphate 3-kinase C2 domain-containing subunit beta (Fragment)	Q4LE65	PIK3C2B variant protein (Fragment)	48.33	A0A0V1CA12	Serine/threonine-protein kinase SULU	62.42	A0A0V1LEG4	Serine/threonine-protein kinase SULU	65.71	A0A0V1BX56	Serine/threonine-protein kinase SULU	56.49	A0A0V1IV75	Phosphatidylinositol 4-phosphate 3-kinase C2 domain-containing subunit beta (Fragment)	75.93	G5EDY0	Phosphatidylinositol 3-kinase piki-1 (EC 2.7.1.137) (Phosphoinositide-3-kinase class 2) (PI3-kinase class 2) (PI3K class 2)	52.21	phosphatidylinositol-mediated signaling [GO:0048015]; phosphatidylinositol phosphorylation [GO:0046854]
A0A0V1MNQ8	Lipase member H (Fragment)	P54315	Inactive pancreatic lipase-related protein 1 (PL-RP1)	48.62	A0A0V1CCG8	Lipase member H	96.2	A0A0V1LIT5	Pancreatic triacylglycerol lipase	95.41	A0A0V1ATU3	Pancreatic triacylglycerol lipase	94.88	A0A0V0Y612	Lipase member H (Fragment)	97.46	N/A	N/A	N/A	lipid metabolic process [GO:0006629]
A0A0V1N9B3	Transcription initiation factor TFIID subunit 5	Q15542	Transcription initiation factor TFIID subunit 5 (Transcription initiation factor TFIID 100 kDa subunit) (TAF(II)100) (TAFII-100) (TAFII100)	49.04	A0A0V1D3I0	Transcription initiation factor TFIID subunit 5	50.67	A0A0V1LKV1	Transcription initiation factor TFIID subunit 5	57.09	A0A0V1BTM5	Transcription initiation factor TFIID subunit 5	50.83	A0A0V1FGE7	Transcription initiation factor TFIID subunit 5	66.66	G5EF68	TAF (TBP-associated transcription factor) family	46.33	GPI anchor biosynthetic process [GO:0006506]
A0A0V1MNV1	Lipase member H (Fragment)	P54315	Inactive pancreatic lipase-related protein 1 (PL-RP1)	49.22	A0A0V1CDH6	Pancreatic triacylglycerol lipase	96.48	A0A0V1LIT5	Pancreatic triacylglycerol lipase	98.28	A0A0V1ATU3	Pancreatic triacylglycerol lipase	97.68	A0A0V0Y6J8	Lipase member H (Fragment)	97.09	N/A	N/A	N/A	lipid metabolic process [GO:0006629]
A0A0V1N0Z3	GPI ethanolamine phosphate transferase 3 (Fragment)	Q8TEQ8	GPI ethanolamine phosphate transferase 3 (EC 2.-.-.-) (Phosphatidylinositol-glycan biosynthesis class O protein) (PIG-O)	49.73	A0A0V1DEI4	GPI ethanolamine phosphate transferase 3	60.52	A0A0V1LKC0	GPI ethanolamine phosphate transferase 3	67.99	A0A0V1BXS4	GPI ethanolamine phosphate transferase 3	63.54	A0A0V1JT65	GPI ethanolamine phosphate transferase 3 (Fragment)	62.68	O01966	PhosphatidylInositol Glycan anchor biosynthesis class O	45.76	GPI anchor biosynthetic process [GO:0006506]
A0A0V1NA68	Phospholipase B-like (Fragment)	Q8NHP8	Putative phospholipase B-like 2 (EC 3.1.1.-) (76 kDa protein) (p76) (LAMA-like protein 2) (Lamina ancestor homolog 2) (Phospholipase B domain-containing protein 2) [Cleaved into: Putative phospholipase B-like 2 32 kDa form; Putative phospholipase B-like 2 45 kDa form]	49.87	A0A0V1DJW4	Phospholipase B-like (EC 3.1.1.-) (Fragment)	97.92	A0A0V1L2Q4	Phospholipase B-like (EC 3.1.1.-) (Fragment)	97.63	A0A0V1BTI3	Phospholipase B-like (EC 3.1.1.-) (Fragment)	97.03	A0A0V1JHL3	Phospholipase B-like (EC 3.1.1.-) (Fragment)	96.01	Q9XWV2	Putative phospholipase B-like 1 (EC 3.1.1.-) (LAMA-like protein 1) (Lamina ancestor homolog 1)	54.27	glycerophospholipid metabolic process [GO:0006650]
A0A0V1M5Z1	Phosphatidylinositol 4-phosphate 3-kinase C2 domain-containing subunit alpha (Fragment)	O00443	Phosphatidylinositol 4-phosphate 3-kinase C2 domain-containing subunit alpha (PI3K-C2-alpha) (PtdIns-3-kinase C2 subunit alpha) (EC 2.7.1.154) (Phosphoinositide 3-kinase-C2-alpha)	50.73	A0A0V1CA12	Serine/threonine-protein kinase SULU	62.55	A0A0V1LD38	Serine/threonine-protein kinase TAO1	63.93	A0A0V1BX56	Serine/threonine-protein kinase SULU	54.06	A0A0V1EHP8	Phosphatidylinositol 4-phosphate 3-kinase C2 domain-containing subunit alpha (Fragment)	78.07	G5EDY0	Phosphatidylinositol 3-kinase piki-1 (EC 2.7.1.137) (Phosphoinositide-3-kinase class 2) (PI3-kinase class 2) (PI3K class 2)	51.32	phosphatidylinositol-mediated signaling [GO:0048015]; phosphatidylinositol phosphorylation [GO:0046854]
A0A0V1M648	Phosphatidylinositol 4-phosphate 3-kinase C2 domain-containing subunit alpha (Fragment)	Q4LE65	PIK3C2B variant protein (Fragment)	50.95	A0A0V1CA12	Serine/threonine-protein kinase SULU	62.77	A0A0V1LD38	Serine/threonine-protein kinase TAO1	64.15	A0A0V1BX56	Serine/threonine-protein kinase SULU	54.3	A0A0V1EHP8	Phosphatidylinositol 4-phosphate 3-kinase C2 domain-containing subunit alpha (Fragment)	78.65	G5EDY0	Phosphatidylinositol 3-kinase piki-1 (EC 2.7.1.137) (Phosphoinositide-3-kinase class 2) (PI3-kinase class 2) (PI3K class 2)	51.57	phosphatidylinositol-mediated signaling [GO:0048015]; phosphatidylinositol phosphorylation [GO:0046854]
A0A0V1N6Z6	Sn1-specific diacylglycerol lipase beta	Q8NCG7	Sn1-specific diacylglycerol lipase beta (DGL-beta) (EC 3.1.1.-) (KCCR13L)	51.23	A0A0V1DF00	Sn1-specific diacylglycerol lipase beta	96.89	A0A0V1L433	Sn1-specific diacylglycerol lipase beta	96.52	A0A0V1C0H6	Sn1-specific diacylglycerol lipase beta	96.6	A0A0V0YHN8	Sn1-specific diacylglycerol lipase beta	97.69	H2KY92	Lipase_3 domain-containing protein	51.11	lipid metabolic process [GO:0006629]
A0A0V1N0L2	Decaprenyl-diphosphate synthase subunit 1 (Fragment)	Q5T2R2	Decaprenyl-diphosphate synthase subunit 1 (EC 2.5.1.91) (All-trans-decaprenyl-diphosphate synthase subunit 1) (Decaprenyl pyrophosphate synthase subunit 1) (Trans-prenyltransferase 1) (TPT 1)	51.28	A0A0V1D3T0	Squamous cell carcinoma antigen recognized by T-cells 3	44.82	A0A0V1LQ73	Decaprenyl-diphosphate synthase subunit 1	56.03	A0A0V1BE87	Squamous cell carcinoma antigen recognized by T-cells 3	44	A0A0V1G610	Decaprenyl-diphosphate synthase subunit 1	50.68	P91093	COenzyme Q (Ubiquinone) biosynthesis	60.38	isoprenoid biosynthetic process [GO:0008299]
A0A0V1N5D5	GPI-anchor transamidase (Fragment)	A6NEM5	GPI-anchor transamidase (GPI transamidase) (EC 3.-.-.-) (Phosphatidylinositol-glycan biosynthesis class K protein)	51.49	A0A0V1D3S9	GPI-anchor transamidase (GPI transamidase) (EC 3.-.-.-) (Fragment)	59.18	A0A0V1LAE9	GPI-anchor transamidase (GPI transamidase) (EC 3.-.-.-) (Fragment)	55.78	A0A0V1BSW5	GPI-anchor transamidase (GPI transamidase) (EC 3.-.-.-)	57.45	A0A0V1K9C8	GPI-anchor transamidase (GPI transamidase) (EC 3.-.-.-) (Fragment)	63.92	P49048	Putative GPI-anchor transamidase (GPI transamidase) (EC 3.-.-.-) (Hypersensitive to pore-forming toxin protein 4) (Phosphatidylinositol-glycan biosynthesis class K protein) (PIG-K)	54.04	attachment of GPI anchor to protein [GO:0016255]
A0A0V1MS54	Mannosyltransferase	Q92521	GPI mannosyltransferase 3 (EC 2.4.1.-) (GPI mannosyltransferase III) (GPI-MT-III) (Phosphatidylinositol-glycan biosynthesis class B protein) (PIG-B)	51.56	A0A0V1CP06	Mannosyltransferase (EC 2.4.1.-)	63.88	A0A0V1LNE0	Mannosyltransferase (EC 2.4.1.-)	57.34	A0A0V1BGC0	Mannosyltransferase (EC 2.4.1.-)	72.18	A0A0V1EML6	Mannosyltransferase (EC 2.4.1.-)	75.49	G5EDN2	Mannosyltransferase (EC 2.4.1.-)	49.55	GPI anchor biosynthetic process [GO:0006506]
A0A0V1NA66	Hormone-sensitive lipase	M0QY29	Hormone-sensitive lipase (Fragment)	51.66	A0A0V1DI80	Hormone-sensitive lipase (Fragment)	95.79	A0A0V1LWM4	Hormone-sensitive lipase	93.49	A0A0V1BTA5	Hormone-sensitive lipase	94.23	A0A0V1JH28	Hormone-sensitive lipase (Fragment)	94.3	Q19839	TRansport of membrane to Cell Surface	47.29	cholesterol metabolic process [GO:0008203]; lipid catabolic process [GO:0016042]
A0A0V1MEJ4	Phosphoinositide phospholipase C	Q9BRC7	1-phosphatidylinositol 4,5-bisphosphate phosphodiesterase delta-4 (hPLCD4) (EC 3.1.4.11) (Phosphoinositide phospholipase C-delta-4) (Phospholipase C-delta-4) (PLC-delta-4)	51.68	A0A0V1D0M0	Phosphoinositide phospholipase C (EC 3.1.4.11) (Fragment)	57.6	A0A0V1KT28	Phosphoinositide phospholipase C (EC 3.1.4.11)	59.57	A0A0V1BS22	Phosphoinositide phospholipase C (EC 3.1.4.11)	62.16	A0A0V1IS12	Phosphoinositide phospholipase C (EC 3.1.4.11)	79.21	Q21754	Phosphoinositide phospholipase C (EC 3.1.4.11)	52.38	intracellular signal transduction [GO:0035556]; lipid catabolic process [GO:0016042]
A0A0V1MPD7	3'(2'),5'-bisphosphate nucleotidase 1	O95861	3'(2'),5'-bisphosphate nucleotidase 1 (EC 3.1.3.7) (Bisphosphate 3'-nucleotidase 1) (PAP-inositol 1,4-phosphatase) (PIP)	51.87	A0A0V1D5X4	3'(2'),5'-bisphosphate nucleotidase 1 (Fragment)	65.38	A0A1Y3E953	Inositol monophosphatase family protein	66.92	A0A0V1B815	3'(2'),5'-bisphosphate nucleotidase 1	62.76	A0A0V1EF08	3'(2'),5'-bisphosphate nucleotidase 1	68.48	Q23493	3'(2'), 5'-BisPhosphate NucleoTidase 1 homolog	51.45	phosphatidylinositol phosphorylation [GO:0046854]
A0A0V1MQ86	3'(2'),5'-bisphosphate nucleotidase 1	O95861	3'(2'),5'-bisphosphate nucleotidase 1 (EC 3.1.3.7) (Bisphosphate 3'-nucleotidase 1) (PAP-inositol 1,4-phosphatase) (PIP)	51.87	A0A0V1D5X4	3'(2'),5'-bisphosphate nucleotidase 1 (Fragment)	65.38	A0A1Y3E953	Inositol monophosphatase family protein	66.9	A0A0V1B815	3'(2'),5'-bisphosphate nucleotidase 1	62.76	A0A0V1EF08	3'(2'),5'-bisphosphate nucleotidase 1	68.5	Q23493	3'(2'), 5'-BisPhosphate NucleoTidase 1 homolog	51.45	phosphatidylinositol phosphorylation [GO:0046854]
A0A0V1MFB7	Phosphoinositide phospholipase C (Fragment)	Q8N3E9	1-phosphatidylinositol 4,5-bisphosphate phosphodiesterase delta-3 (EC 3.1.4.11) (Phosphoinositide phospholipase C-delta-3) (Phospholipase C-delta-3) (PLC-delta-3)	51.9	A0A0V1D0M0	Phosphoinositide phospholipase C (EC 3.1.4.11) (Fragment)	56.95	A0A0V1KT28	Phosphoinositide phospholipase C (EC 3.1.4.11)	61.34	A0A0V1BQJ8	Phosphoinositide phospholipase C (EC 3.1.4.11)	61.01	A0A0V1K0E3	Phosphoinositide phospholipase C (EC 3.1.4.11) (Fragment)	76.84	Q21754	Phosphoinositide phospholipase C (EC 3.1.4.11)	52.41	intracellular signal transduction [GO:0035556]; lipid catabolic process [GO:0016042]
A0A0V1MEJ7	Phosphoinositide phospholipase C (Fragment)	Q8N3E9	1-phosphatidylinositol 4,5-bisphosphate phosphodiesterase delta-3 (EC 3.1.4.11) (Phosphoinositide phospholipase C-delta-3) (Phospholipase C-delta-3) (PLC-delta-3)	52.04	A0A0V1D0M0	Phosphoinositide phospholipase C (EC 3.1.4.11) (Fragment)	56.37	A0A0V1KT28	Phosphoinositide phospholipase C (EC 3.1.4.11)	61.46	A0A0V1BQW7	Phosphoinositide phospholipase C (EC 3.1.4.11)	60.66	A0A0V1K0E3	Phosphoinositide phospholipase C (EC 3.1.4.11) (Fragment)	76.59	Q21754	Phosphoinositide phospholipase C (EC 3.1.4.11)	50.77	intracellular signal transduction [GO:0035556]; lipid catabolic process [GO:0016042]
A0A0V1N9D1	Phosphatidylinositol 3-kinase catalytic subunit type 3 (Fragment)	Q8NEB9	Phosphatidylinositol 3-kinase catalytic subunit type 3 (PI3-kinase type 3) (PI3K type 3) (PtdIns-3-kinase type 3) (EC 2.7.1.137) (Phosphatidylinositol 3-kinase p100 subunit) (Phosphoinositide-3-kinase class 3) (hVps34)	52.13	A0A0V1CVS6	Phosphatidylinositol 3-kinase catalytic subunit type 3 (EC 2.7.1.137)	50.18	A0A0V1LB06	Phosphatidylinositol 3-kinase catalytic subunit type 3 (EC 2.7.1.137)	53.34	A0A0V1C2B0	Phosphatidylinositol 3-kinase catalytic subunit type 3 (Fragment)	47.77	A0A0V1K9W1	Phosphatidylinositol 3-kinase catalytic subunit type 3 (EC 2.7.1.137)	67.76	Q9TXI7	Phosphatidylinositol 3-kinase catalytic subunit type 3 (PI3-kinase type 3) (PI3K type 3) (EC 2.7.1.137) (Phosphoinositide-3-kinase class 3)	46.62	phosphatidylinositol-mediated signaling [GO:0048015]
A0A0V1MLW1	Phospholipase A(2)	F8W062	Phospholipase A(2) (EC 3.1.1.4)	52.22	A0A0V1CYK0	Acidic phospholipase-like protein	49.52	A0A1Y3ES28	Phospholipase A(2) (EC 3.1.1.4)	84.11	A0A0V1BJ71	5-methylcytosine rRNA methyltransferase NSUN4	72.24	A0A0V1EA97	5-methylcytosine rRNA methyltransferase NSUN4	60.74	Q17790	Phospholipase A(2) (EC 3.1.1.4)	53.52	arachidonic acid secretion [GO:0050482]; lipid catabolic process [GO:0016042]; phospholipid metabolic process [GO:0006644]
A0A0V1M757	GPI mannosyltransferase 2	Q9NUD9	GPI mannosyltransferase 2 (EC 2.4.1.-) (GPI mannosyltransferase II) (GPI-MT-II) (Phosphatidylinositol-glycan biosynthesis class V protein) (PIG-V)	52.9	A0A0V1D2M0	GPI mannosyltransferase 2 (EC 2.4.1.-)	84.22	N/A	N/A	N/A	A0A0V1B6B8	GPI mannosyltransferase 2 (EC 2.4.1.-)	80	A0A0V1EW89	GPI mannosyltransferase 2 (EC 2.4.1.-)	96.59	O02164	GPI mannosyltransferase pigv-1 (EC 2.4.1.-) (Phosphatidylinositol-glycan anchor biosynthesis class V protein 1 homolog)	41.28	GPI anchor biosynthetic process [GO:0006506]
A0A0V1MFZ1	Cathepsin B-like cysteine proteinase	P07858	Cathepsin B (EC 3.4.22.1) (APP secretase) (APPS) (Cathepsin B1) [Cleaved into: Cathepsin B light chain; Cathepsin B heavy chain]	52.97	A0A0V1CPD6	Gut-specific cysteine proteinase	55.25	A0A0V1KTN1	Cathepsin B-like cysteine proteinase	70.24	E5SA37	Cathepsin B2	70.22	A0A0V0YJ34	Cathepsin B-like cysteine proteinase 6	76.71	P25807	Gut-specific cysteine proteinase (EC 3.4.22.-)	56.01	dolichol-linked oligosaccharide biosynthetic process [GO:0006488]
A0A0V1MFP3	Cathepsin B-like cysteine proteinase	P07858	Cathepsin B (EC 3.4.22.1) (APP secretase) (APPS) (Cathepsin B1) [Cleaved into: Cathepsin B light chain; Cathepsin B heavy chain]	53	A0A0V1CPD6	Gut-specific cysteine proteinase	55.25	A0A0V1KTN1	Cathepsin B-like cysteine proteinase	70.24	A0A0V1C0J6	Cathepsin B-like cysteine proteinase	70.22	A0A0V0YJ34	Cathepsin B-like cysteine proteinase 6	76.69	P25807	Gut-specific cysteine proteinase (EC 3.4.22.-)	56.01	dolichol-linked oligosaccharide biosynthetic process [GO:0006488]; protein import into mitochondrial matrix [GO:0030150]
A0A0V1N8P1	Protein dif-1	A0A0C4DG51	Calcium-independent phospholipase A2-gamma (Fragment)	53.25	A0A0V1DF03	Protein dif-1	45.9	A0A0V1LGQ3	Protein dif-1	59.9	A0A0V1BL23	Protein dif-1	52.39	A0A0V0Y2D8	Protein dif-1	73.27	Q8MXR3	PNPLA domain-containing protein	47.64	lipid catabolic process [GO:0016042]; positive regulation of catalytic activity [GO:0043085]; protein processing [GO:0016485]
A0A0V1N0R7	Phosphoinositide phospholipase C (Fragment)	Q01970	1-phosphatidylinositol 4,5-bisphosphate phosphodiesterase beta-3 (EC 3.1.4.11) (Phosphoinositide phospholipase C-beta-3) (Phospholipase C-beta-3) (PLC-beta-3)	53.57	A0A0V1DE17	Phosphoinositide phospholipase C (EC 3.1.4.11) (Fragment)	55.09	A0A0V1LTE4	1-phosphatidylinositol 4,5-bisphosphate phosphodiesterase (EC 3.1.4.11)	60.07	A0A0V1C2A9	1-phosphatidylinositol 4,5-bisphosphate phosphodiesterase (EC 3.1.4.11)	66.6	A0A0V1FWI6	Phosphoinositide phospholipase C (EC 3.1.4.11) (Fragment)	72.19	A0A0K3AS90	1-phosphatidylinositol 4,5-bisphosphate phosphodiesterase (EC 3.1.4.11)	49.38	intracellular signal transduction [GO:0035556]; lipid catabolic process [GO:0016042]
A0A0V1MF23	Inositol polyphosphate 5-phosphatase OCRL-1 (Fragment)	B3KMW4	cDNA FLJ12784 fis, clone NT2RP2001898, highly similar to Type II inositol-1,4,5-trisphosphate 5-phosphatase	53.72	A0A0V1CNI4	Inositol polyphosphate 5-phosphatase OCRL-1 (Fragment)	46.64	A0A0V1L8N5	Inositol polyphosphate 5-phosphatase OCRL-1	58.17	A0A0V1B9H8	Inositol polyphosphate 5-phosphatase OCRL-1 (Fragment)	49.83	A0A0V1J8P8	Inositol polyphosphate 5-phosphatase OCRL-1 (Fragment)	65.84	O17590	Rho-GAP domain-containing protein	46.72	phosphatidylinositol dephosphorylation [GO:0046856]; signal transduction [GO:0007165]
A0A0V1N288	Polyprenol reductase (Fragment)	Q9H8P0	Polyprenol reductase (EC 1.3.1.94) (3-oxo-5-alpha-steroid 4-dehydrogenase 3) (EC 1.3.1.22) (Steroid 5-alpha-reductase 2-like) (Steroid 5-alpha-reductase 3) (S5AR 3) (SR type 3)	53.76	A0A0V1CQ40	Polyprenol reductase (Fragment)	96.55	A0A0V1L576	Polyprenol reductase (Fragment)	96.24	A0A0V1BZM3	Polyprenol reductase (Fragment)	93	A0A0V1KAZ4	Polyprenol reductase (Fragment)	93.6	Q17428	Polyprenol reductase (EC 1.3.1.94)	48.39	dolichol-linked oligosaccharide biosynthetic process [GO:0006488]
A0A0V1MPW0	GPI transamidase component PIG-T	Q969N2	GPI transamidase component PIG-T (Phosphatidylinositol-glycan biosynthesis class T protein)	53.91	N/A	N/A	N/A	A0A1Y3ETA1	Gpi16 subunit, GPI transamidase component	95.93	A0A0V1AQB1	GPI transamidase component PIG-T	97.4	A0A0V1JPT7	GPI transamidase component PIG-T	96.87	Q19518	PhosphatidylInositol Glycan anchor biosynthesis class T	45.4	attachment of GPI anchor to protein [GO:0016255]
A0A0V1MC98	GPI mannosyltransferase 1 (Fragment)	Q9H3S5	GPI mannosyltransferase 1 (EC 2.4.1.-) (GPI mannosyltransferase I) (GPI-MT-I) (Phosphatidylinositol-glycan biosynthesis class M protein) (PIG-M)	53.92	A0A0V1CFD4	GPI mannosyltransferase 1 (EC 2.4.1.-) (GPI mannosyltransferase I)	92.53	A0A1Y3ETC9	Diphthine synthase	92.77	A0A0V1B1T6	GPI mannosyltransferase 1	93.28	A0A0V0XJJ3	GPI mannosyltransferase 1 (EC 2.4.1.-) (GPI mannosyltransferase I) (Fragment)	98.17	Q17515	GPI mannosyltransferase 1 (EC 2.4.1.-) (GPI mannosyltransferase I)	57.46	GPI anchor biosynthetic process [GO:0006506]
A0A0V1MG61	Alpha-1,3-glucosyltransferase	Q9Y672	Dolichyl pyrophosphate Man9GlcNAc2 alpha-1,3-glucosyltransferase (EC 2.4.1.267) (Asparagine-linked glycosylation protein 6 homolog) (Dol-P-Glc:Man(9)GlcNAc(2)-PP-Dol alpha-1,3-glucosyltransferase) (Dolichyl-P-Glc:Man9GlcNAc2-PP-dolichyl glucosyltransferase)	54.15	A0A0V1CQI9	Alpha-1,3-glucosyltransferase (EC 2.4.1.-)	79.19	A0A0V1L6E6	Alpha-1,3-glucosyltransferase (EC 2.4.1.-) (Fragment)	75.5	A0A0V1BZV3	Alpha-1,3-glucosyltransferase (EC 2.4.1.-)	67.43	A0A0V1EVT3	Alpha-1,3-glucosyltransferase (EC 2.4.1.-)	82.06	Q09226	Probable dolichyl pyrophosphate Man9GlcNAc2 alpha-1,3-glucosyltransferase (EC 2.4.1.267) (Asparagine-linked glycosylation protein 6 homolog) (Dol-P-Glc:Man(9)GlcNAc(2)-PP-Dol alpha-1,3-glucosyltransferase) (Dolichyl-P-Glc:Man9GlcNAc2-PP-dolichyl glucosyltransferase)	51.07	dolichol-linked oligosaccharide biosynthetic process [GO:0006488]
A0A0V1N581	Glycerophosphodiester phosphodiesterase 1 (Fragment)	Q9NZC3	Glycerophosphodiester phosphodiesterase 1 (EC 3.1.4.-) (EC 3.1.4.44) (Membrane-interacting protein of RGS16) (RGS16-interacting membrane protein)	54.27	A0A0V1DBR6	Glycerophosphodiester phosphodiesterase 1	62.32	A0A0V1LJ63	Glycerophosphodiester phosphodiesterase 1	64.86	A0A0V1BDF8	Glycerophosphodiester phosphodiesterase 1	56.22	A0A0V1K6A7	Glycerophosphodiester phosphodiesterase 1 (Fragment)	71.97	Q9UAW8	GP-PDE domain-containing protein	47.81	lipid metabolic process [GO:0006629]
A0A0V1M7J5	1-phosphatidylinositol 3-phosphate 5-kinase	Q9Y2I7	1-phosphatidylinositol 3-phosphate 5-kinase (Phosphatidylinositol 3-phosphate 5-kinase) (EC 2.7.1.150) (FYVE finger-containing phosphoinositide kinase) (PIKfyve) (Phosphatidylinositol 3-phosphate 5-kinase type III) (PIPkin-III) (Type III PIP kinase)	54.33	A0A0V1CDV4	1-phosphatidylinositol 3-phosphate 5-kinase	57.53	A0A0V1LP47	1-phosphatidylinositol 3-phosphate 5-kinase (Fragment)	60.3	A0A0V1AUB5	1-phosphatidylinositol 3-phosphate 5-kinase	56.02	A0A0V0XLV5	1-phosphatidylinositol 3-phosphate 5-kinase	90.41	G5ED98	PIP Kinase	54.24	no data
A0A0V1MDW2	Putative glycerophosphocholine phosphodiesterase GPCPD1-like protein T05H10.7 (Fragment)	Q9NPB8	Glycerophosphocholine phosphodiesterase GPCPD1 (EC 3.1.4.2) (Glycerophosphodiester phosphodiesterase 5)	54.33	A0A0V1CN70	Putative glycerophosphocholine phosphodiesterase GPCPD1-like protein T05H10.7	62.97	A0A0V1L392	Putative glycerophosphocholine phosphodiesterase GPCPD1-like protein T05H10.7 (Fragment)	67.58	A0A0V1B4V0	Putative glycerophosphocholine phosphodiesterase GPCPD1-like protein T05H10.7 (Fragment)	70.11	A0A0V1K139	Putative glycerophosphocholine phosphodiesterase GPCPD1-like protein T05H10.7	62.6	Q10003	Putative glycerophosphocholine phosphodiesterase GPCPD1 homolog 2 (EC 3.1.-.-)	45.98	glycerophospholipid catabolic process [GO:0046475]
A0A0V1MLP7	Phosphatidylinositol glycan anchor biosynthesis class U protein (Fragment)	Q9H490	Phosphatidylinositol glycan anchor biosynthesis class U protein (Cell division cycle protein 91-like 1) (Protein CDC91-like 1) (GPI transamidase component PIG-U)	54.33	A0A0V1DEN5	Phosphatidylinositol glycan anchor biosynthesis class U protein (Fragment)	83.87	A0A0V1KSM9	Phosphatidylinositol glycan anchor biosynthesis class U protein	81.8	A0A0V1BHK4	Phosphatidylinositol glycan anchor biosynthesis class U protein	73.26	A0A0V1EST8	Phosphatidylinositol glycan anchor biosynthesis class U protein (Fragment)	86.75	Q22672	PhosphatidylInositol Glycan anchor biosynthesis class T	46.02	attachment of GPI anchor to protein [GO:0016255]
A0A0V1MIX7	Tafazzin family protein (Fragment)	A0A0S2Z4E6	Tafazzin family protein (Fragment)	54.38	N/A	N/A	N/A	A0A1Y3EIV7	Tafazzin family protein	94.36	A0A0V1B9C5	Tafazzin family protein	97.96	A0A0V1FHS7	Tafazzin family protein	96.71	Q23598	Tafazzin family protein	57.02	phospholipid metabolic process [GO:0006644]
A0A0V1MZQ3	Dol-P-Glc:Glc(2)Man(9)GlcNAc(2)-PP-Dol alpha-1,2-glucosyltransferase	Q5BKT4	Dol-P-Glc:Glc(2)Man(9)GlcNAc(2)-PP-Dol alpha-1,2-glucosyltransferase (EC 2.4.1.256) (Alpha-1,2-glucosyltransferase ALG10-A) (Alpha-2-glucosyltransferase ALG10-A) (Asparagine-linked glycosylation protein 10 homolog A)	54.62	A0A0V1CTF2	Dol-P-Glc:Glc(2)Man(9)GlcNAc(2)-PP-Dol alpha-1,2-glucosyltransferase (EC 2.4.1.256)	95.46	A0A1Y3EX52	Dol-P-Glc:Glc(2)Man(9)GlcNAc(2)-PP-Dol alpha-1,2-glucosyltransferase (EC 2.4.1.256)	95.25	A0A0V1BFG5	Dol-P-Glc:Glc(2)Man(9)GlcNAc(2)-PP-Dol alpha-1,2-glucosyltransferase (EC 2.4.1.256)	96.76	A0A0V0XLA7	Dol-P-Glc:Glc(2)Man(9)GlcNAc(2)-PP-Dol alpha-1,2-glucosyltransferase (EC 2.4.1.256)	96.54	O02332	Dol-P-Glc:Glc(2)Man(9)GlcNAc(2)-PP-Dol alpha-1,2-glucosyltransferase (EC 2.4.1.256)	48.97	dolichol-linked oligosaccharide biosynthetic process [GO:0006488]
A0A0V1N9A5	Protein dif-1	O43772	Mitochondrial carnitine/acylcarnitine carrier protein (Carnitine/acylcarnitine translocase) (CAC) (Solute carrier family 25 member 20)	54.65	A0A0V1DF03	Protein dif-1	46.17	A0A0V1LGQ3	Protein dif-1	58.74	A0A0V1BL23	Protein dif-1	49.76	A0A0V0Y2D8	Protein dif-1	75.13	Q27257	Protein dif-1	49.9	lipid catabolic process [GO:0016042]; positive regulation of catalytic activity [GO:0043085]; protein processing [GO:0016485]
A0A0V1MW22	Sphingomyelin phosphodiesterase	P17405	Sphingomyelin phosphodiesterase (EC 3.1.4.12) (Acid sphingomyelinase) (aSMase)	54.68	A0A0V1CSA2	Sphingomyelin phosphodiesterase (EC 3.1.4.12)	96.8	A0A0V1L709	Sphingomyelin phosphodiesterase	91.76	A0A0V1BFM9	Sphingomyelin phosphodiesterase (EC 3.1.4.12)	96.56	A0A0V1FGN0	Sphingomyelin phosphodiesterase (EC 3.1.4.12)	98.62	Q23498	Sphingomyelin phosphodiesterase 2 (EC 3.1.4.12) (Acid sphingomyelinase 2)	52.56	sphingomyelin catabolic process [GO:0006685]
A0A0V1N8U0	Protein dif-1	O43772	Mitochondrial carnitine/acylcarnitine carrier protein (Carnitine/acylcarnitine translocase) (CAC) (Solute carrier family 25 member 20)	54.9	A0A0V1DF03	Protein dif-1	46.24	A0A0V1LGQ3	Protein dif-1	58.09	A0A0V1BL23	Protein dif-1	49.01	A0A0V1ENQ3	Protein dif-1	74.04	Q27257	Protein dif-1	49.38	lipid catabolic process [GO:0016042]; positive regulation of catalytic activity [GO:0043085]; protein processing [GO:0016485]
A0A0V1MWW9	ATP-citrate synthase	A0A024R1Y2	ATP-citrate synthase (EC 2.3.3.8) (ATP-citrate (pro-S-)-lyase) (Citrate cleavage enzyme)	54.92	A0A0V1DFK7	ATP-citrate synthase (EC 2.3.3.8) (ATP-citrate (pro-S-)-lyase) (Citrate cleavage enzyme)	74.97	A0A1Y3EQR2	ATP-citrate synthase (EC 2.3.3.8) (ATP-citrate (pro-S-)-lyase) (Citrate cleavage enzyme)	67.61	A0A0V1BQD1	ATP-citrate synthase (Fragment)	86.68	A0A0V1G2C4	ATP-citrate synthase (EC 2.3.3.8) (ATP-citrate (pro-S-)-lyase) (Citrate cleavage enzyme)	97.98	P53585	Probable ATP-citrate synthase (EC 2.3.3.8) (ATP-citrate (pro-S-)-lyase) (Citrate cleavage enzyme)	85.89	acetyl-CoA biosynthetic process [GO:0006085]; citrate metabolic process [GO:0006101]; lipid metabolic process [GO:0006629]
A0A0V1NAH6	Choline/ethanolamine kinase (Fragment)	Q9Y259	Choline/ethanolamine kinase (Choline kinase beta) (CK) (CKB) (EC 2.7.1.32) (Choline kinase-like protein) (Ethanolamine kinase) (EK) (EC 2.7.1.82) (Ethanolamine kinase beta) (EKB) (choline/ethanolamine kinase beta) (CKEKB)	54.92	A0A0V1DJU8	Choline/ethanolamine kinase (Fragment)	97.23	A0A0V1L2R1	Choline/ethanolamine kinase (Fragment)	97.81	A0A0V1BT85	Choline/ethanolamine kinase (Fragment)	95.48	A0A0V1F0D6	Choline/ethanolamine kinase (Fragment)	98.9	Q22942	Choline kinase A2 (EC 2.7.1.32) (Ethanolamine kinase) (EC 2.7.1.82)	51.55	glycerophospholipid biosynthetic process [GO:0046474]
A0A0V1N9X6	Choline/ethanolamine kinase	Q9Y259	Choline/ethanolamine kinase (Choline kinase beta) (CK) (CKB) (EC 2.7.1.32) (Choline kinase-like protein) (Ethanolamine kinase) (EK) (EC 2.7.1.82) (Ethanolamine kinase beta) (EKB) (choline/ethanolamine kinase beta) (CKEKB)	54.94	A0A0V1DJU8	Choline/ethanolamine kinase (Fragment)	98.41	A0A0V1L2R1	Choline/ethanolamine kinase (Fragment)	98.08	A0A0V1BT85	Choline/ethanolamine kinase (Fragment)	96.55	A0A0V1F0D6	Choline/ethanolamine kinase (Fragment)	99.04	Q22942	Choline kinase A2 (EC 2.7.1.32) (Ethanolamine kinase) (EC 2.7.1.82)	51.7	glycerophospholipid biosynthetic process [GO:0046474]
A0A0V1MGS2	Alpha-1,3-glucosyltransferase	S4R350	Alpha-1,3-glucosyltransferase (EC 2.4.1.-)	55.24	A0A0V1CQ38	Alpha-1,3-glucosyltransferase (EC 2.4.1.-)	80.1	A0A0V1L6F6	Alpha-1,3-glucosyltransferase (EC 2.4.1.-) (Fragment)	75.37	A0A0V1BZV3	Alpha-1,3-glucosyltransferase (EC 2.4.1.-)	69.87	A0A0V1JZ96	Alpha-1,3-glucosyltransferase (EC 2.4.1.-)	85.89	Q09226	Probable dolichyl pyrophosphate Man9GlcNAc2 alpha-1,3-glucosyltransferase (EC 2.4.1.267) (Asparagine-linked glycosylation protein 6 homolog) (Dol-P-Glc:Man(9)GlcNAc(2)-PP-Dol alpha-1,3-glucosyltransferase) (Dolichyl-P-Glc:Man9GlcNAc2-PP-dolichyl glucosyltransferase)	54.56	dolichol-linked oligosaccharide biosynthetic process [GO:0006488]
A0A0V1N8G0	Protein dif-1	O43772	Mitochondrial carnitine/acylcarnitine carrier protein (Carnitine/acylcarnitine translocase) (CAC) (Solute carrier family 25 member 20)	55.29	A0A0V1DF03	Protein dif-1	46.12	A0A0V1LGQ3	Protein dif-1	58.49	A0A0V1BL23	Protein dif-1	49.75	A0A0V1IYM8	Protein dif-1	74.86	Q27257	Protein dif-1	49.95	lipid catabolic process [GO:0016042]; positive regulation of catalytic activity [GO:0043085]; protein processing [GO:0016485]
A0A0V1MYJ1	Decaprenyl-diphosphate synthase subunit 2	B2RE48	cDNA, FLJ96928, highly similar to Homo sapiens candidate tumor suppressor protein (LOC57107), mRNA	55.35	A0A0V1D3H1	Decaprenyl-diphosphate synthase subunit 2	90.36	A0A0V1LIY9	Decaprenyl-diphosphate synthase subunit 2	90.05	A0A0V1BEN5	Decaprenyl-diphosphate synthase subunit 2	90.56	A0A0V1FSI3	Decaprenyl-diphosphate synthase subunit 2	96.79	P91093	COenzyme Q (Ubiquinone) biosynthesis	48.34	isoprenoid biosynthetic process [GO:0008299]
A0A0V1N2S1	1-alkyl-2-acetylglycerophosphocholine esterase	Q13093	Platelet-activating factor acetylhydrolase (PAF acetylhydrolase) (EC 3.1.1.47) (1-alkyl-2-acetylglycerophosphocholine esterase) (2-acetyl-1-alkylglycerophosphocholine esterase) (Group-VIIA phospholipase A2) (gVIIA-PLA2) (LDL-associated phospholipase A2) (LDL-PLA(2)) (PAF 2-acylhydrolase)	55.35	A0A0V1DHP3	1-alkyl-2-acetylglycerophosphocholine esterase (EC 3.1.1.47)	98.46	A0A1Y3EBS5	1-alkyl-2-acetylglycerophosphocholine esterase (EC 3.1.1.47)	92.09	A0A0V1C420	1-alkyl-2-acetylglycerophosphocholine esterase (EC 3.1.1.47)	92.11	A0A0V1JC81	1-alkyl-2-acetylglycerophosphocholine esterase (EC 3.1.1.47)	98.46	G5EGT1	1-alkyl-2-acetylglycerophosphocholine esterase (EC 3.1.1.47)	53.72	lipid catabolic process [GO:0016042]
A0A0V1MU44	Choline/ethanolaminephosphotransferase 1	Q9Y6K0	Choline/ethanolaminephosphotransferase 1 (hCEPT1) (EC 2.7.8.1) (EC 2.7.8.2)	55.6	A0A0V1CDQ7	Choline/ethanolaminephosphotransferase 1	92.94	A0A0V1L4J2	Choline/ethanolaminephosphotransferase 1 (Fragment)	95.46	A0A0V1B7L4	Choline/ethanolaminephosphotransferase 1 (Fragment)	95.65	A0A0V0YKP6	Choline/ethanolaminephosphotransferase 1	94.42	G5EC25	Choline/EthanolaminePhosphoTransferase	55.07	phospholipid biosynthetic process [GO:0008654]
A0A0V1MGI3	Type I inositol 1,4,5-trisphosphate 5-phosphatase	Q14642	Inositol polyphosphate-5-phosphatase A (EC 3.1.3.56) (43 kDa inositol polyphosphate 5-phosphatase) (Type I inositol 1,4,5-trisphosphate 5-phosphatase) (5PTase)	55.62	A0A0V1DAN3	Type I inositol 1,4,5-trisphosphate 5-phosphatase	69.08	A0A0V1KUS0	Type I inositol 1,4,5-trisphosphate 5-phosphatase	75.26	A0A0V1BQR9	Type I inositol 1,4,5-trisphosphate 5-phosphatase (Fragment)	69.26	A0A0V1K578	Type I inositol 1,4,5-trisphosphate 5-phosphatase	67.06	A0A2K5AU07	IPPc domain-containing protein	45.82	phosphatidylinositol dephosphorylation [GO:0046856]
A0A0V1MW19	Sphingomyelin phosphodiesterase	P17405	Sphingomyelin phosphodiesterase (EC 3.1.4.12) (Acid sphingomyelinase) (aSMase)	55.67	A0A0V1CSA2	Sphingomyelin phosphodiesterase (EC 3.1.4.12)	96.76	A0A0V1L709	Sphingomyelin phosphodiesterase	91.88	A0A0V1BFM9	Sphingomyelin phosphodiesterase (EC 3.1.4.12)	96.56	A0A0V1FGN0	Sphingomyelin phosphodiesterase (EC 3.1.4.12)	98.57	Q23498	Sphingomyelin phosphodiesterase 2 (EC 3.1.4.12) (Acid sphingomyelinase 2)	53.09	sphingomyelin catabolic process [GO:0006685]
A0A0V1M5K3	Patatin-like phospholipase domain-containing protein 4	P41247	Patatin-like phospholipase domain-containing protein 4 (EC 3.1.1.3) (Protein GS2)	55.8	A0A0V1CDU7	Patatin-like phospholipase domain-containing protein 4	62.91	A0A0V1KTE2	Patatin-like phospholipase domain-containing protein 4	76.15	E5SHE8	Patatin-like phospholipase domain-containing protein 4	76.52	A0A0V1DVV6	Patatin-like phospholipase domain-containing protein 4 (Fragment)	59.55	Q9N5Z7	PNPLA domain-containing protein	57.29	lipid catabolic process [GO:0016042]
A0A0V1N2E3	Phosphodiesterase (Fragment)	E9PEF1	Phosphodiesterase (EC 3.1.4.-)	56.03	A0A0V1D6N6	Phosphodiesterase (EC 3.1.4.-)	67.41	A0A0V1LTN1	Phosphodiesterase (EC 3.1.4.-)	64.18	A0A0V1BWX0	Phosphodiesterase (EC 3.1.4.-)	61.23	A0A0V1J9R4	Phosphodiesterase (EC 3.1.4.-)	93.54	P30645	Probable 3',5'-cyclic phosphodiesterase pde-2 (EC 3.1.4.17)	50.16	cholesterol biosynthetic process [GO:0006695]; signal transduction [GO:0007165]
A0A0V1N7D1	PI-PLC X domain-containing protein 3	A0A1B0GW80	PI-PLC X domain-containing protein 2	56.04	A0A0V1DES6	PI-PLC X domain-containing protein 3	95.51	A0A0V1L4W2	PI-PLC X domain-containing protein 3	95.82	A0A0V1C0E1	PI-PLC X domain-containing protein 3	96.46	A0A0V1K6C3	PI-PLC X domain-containing protein 3	99.35	Q20177	Uncharacterized protein	47.99	lipid metabolic process [GO:0006629]
A0A0V1N7L9	PI-PLC X domain-containing protein 3	A0A1B0GW80	PI-PLC X domain-containing protein 2	56.05	A0A0V1DES6	PI-PLC X domain-containing protein 3	95.51	A0A0V1L4W2	PI-PLC X domain-containing protein 3	95.82	A0A0V1C0E1	PI-PLC X domain-containing protein 3	96.46	A0A0V1K6B6	PI-PLC X domain-containing protein 3	99.34	Q20177	Uncharacterized protein	47.99	lipid metabolic process [GO:0006629]
A0A0V1N7C3	PI-PLC X domain-containing protein 3	A0A1B0GW80	PI-PLC X domain-containing protein 2	56.09	A0A0V1DES6	PI-PLC X domain-containing protein 3	95.51	A0A0V1L4W2	PI-PLC X domain-containing protein 3	96.12	A0A0V1C0C9	PI-PLC X domain-containing protein 3	96.09	A0A0V1K6C3	PI-PLC X domain-containing protein 3	97.33	Q20177	Uncharacterized protein	48.15	lipid metabolic process [GO:0006629]
A0A0V1MBQ6	Trifunctional enzyme subunit alpha, mitochondrial	P40939	Trifunctional enzyme subunit alpha, mitochondrial (78 kDa gastrin-binding protein) (Monolysocardiolipin acyltransferase) (EC 2.3.1.-) (TP-alpha) [Includes: Long-chain enoyl-CoA hydratase (EC 4.2.1.17); Long chain 3-hydroxyacyl-CoA dehydrogenase (EC 1.1.1.211)]	56.17	A0A0V1CNX6	Trifunctional enzyme subunit alpha, mitochondrial (Fragment)	64.91	A0A0V1LSD2	Trifunctional enzyme subunit alpha, mitochondrial (Fragment)	60.72	A0A0V1AZP3	Trifunctional enzyme subunit alpha, mitochondrial	66.31	A0A0V1FCQ4	Trifunctional enzyme subunit alpha, mitochondrial (Fragment)	93.15	Q9BIC3	Enoyl-CoA Hydratase	54.03	fatty acid metabolic process [GO:0006631]
A0A0V1MBW8	Trifunctional enzyme subunit alpha, mitochondrial	P40939	Trifunctional enzyme subunit alpha, mitochondrial (78 kDa gastrin-binding protein) (Monolysocardiolipin acyltransferase) (EC 2.3.1.-) (TP-alpha) [Includes: Long-chain enoyl-CoA hydratase (EC 4.2.1.17); Long chain 3-hydroxyacyl-CoA dehydrogenase (EC 1.1.1.211)]	56.19	A0A0V1CNX6	Trifunctional enzyme subunit alpha, mitochondrial (Fragment)	65.28	A0A0V1LSD2	Trifunctional enzyme subunit alpha, mitochondrial (Fragment)	60.91	A0A0V1AZP3	Trifunctional enzyme subunit alpha, mitochondrial	66.54	A0A0V1FCQ4	Trifunctional enzyme subunit alpha, mitochondrial (Fragment)	93.31	Q9BIC3	Enoyl-CoA Hydratase	54.01	fatty acid metabolic process [GO:0006631]
A0A0V1MMS7	Phosphatidylinositol 5-phosphate 4-kinase type-2 beta	P78356	Phosphatidylinositol 5-phosphate 4-kinase type-2 beta (EC 2.7.1.149) (1-phosphatidylinositol 5-phosphate 4-kinase 2-beta) (Diphosphoinositide kinase 2-beta) (Phosphatidylinositol 5-phosphate 4-kinase type II beta) (PI(5)P 4-kinase type II beta) (PIP4KII-beta) (PtdIns(5)P-4-kinase isoform 2-beta)	56.33	A0A0V1DGX4	Phosphatidylinositol 5-phosphate 4-kinase type-2 alpha (Fragment)	67.42	A0A0V1LU91	Phosphatidylinositol 5-phosphate 4-kinase type-2 beta (Fragment)	73.43	A0A0V1BNJ1	Phosphatidylinositol 5-phosphate 4-kinase type-2 beta	57.84	A0A0V1G0F5	Phosphatidylinositol 5-phosphate 4-kinase type-2 beta (Fragment)	71.97	Q9BL73	PIPK domain-containing protein	54.85	no data
A0A0V1N0L4	Phosphoinositide phospholipase C (Fragment)	Q15147	1-phosphatidylinositol 4,5-bisphosphate phosphodiesterase beta-4 (EC 3.1.4.11) (Phosphoinositide phospholipase C-beta-4) (Phospholipase C-beta-4) (PLC-beta-4)	56.34	A0A0V1DE17	Phosphoinositide phospholipase C (EC 3.1.4.11) (Fragment)	67.46	A0A0V1LTH6	1-phosphatidylinositol 4,5-bisphosphate phosphodiesterase (EC 3.1.4.11)	70.56	A0A0V1C2R4	1-phosphatidylinositol 4,5-bisphosphate phosphodiesterase (EC 3.1.4.11)	56.4	A0A0V1EL05	Phosphoinositide phospholipase C (EC 3.1.4.11) (Fragment)	66.68	A0A0K3AS90	1-phosphatidylinositol 4,5-bisphosphate phosphodiesterase (EC 3.1.4.11)	67	intracellular signal transduction [GO:0035556]; lipid catabolic process [GO:0016042]
A0A0V1N262	Phosphodiesterase (Fragment)	E9PEF1	Phosphodiesterase (EC 3.1.4.-)	56.34	A0A0V1D6N6	Phosphodiesterase (EC 3.1.4.-)	67.94	A0A0V1LTN1	Phosphodiesterase (EC 3.1.4.-)	64.31	A0A0V1BWX0	Phosphodiesterase (EC 3.1.4.-)	61.34	A0A0V1J9R4	Phosphodiesterase (EC 3.1.4.-)	92.95	P30645	Probable 3',5'-cyclic phosphodiesterase pde-2 (EC 3.1.4.17)	50.19	cholesterol biosynthetic process [GO:0006695]; signal transduction [GO:0007165]
A0A0V1N273	Phosphodiesterase (Fragment)	E9PEF1	Phosphodiesterase (EC 3.1.4.-)	56.34	A0A0V1D6N6	Phosphodiesterase (EC 3.1.4.-)	67.98	A0A0V1LTN1	Phosphodiesterase (EC 3.1.4.-)	64.02	A0A0V1BWX0	Phosphodiesterase (EC 3.1.4.-)	61.37	A0A0V1J9R4	Phosphodiesterase (EC 3.1.4.-)	93.82	P30645	Probable 3',5'-cyclic phosphodiesterase pde-2 (EC 3.1.4.17)	50.19	cholesterol biosynthetic process [GO:0006695]; signal transduction [GO:0007165]
A0A0V1MMH8	Phosphatidylinositol glycan anchor biosynthesis class U protein (Fragment)	Q9H490	Phosphatidylinositol glycan anchor biosynthesis class U protein (Cell division cycle protein 91-like 1) (Protein CDC91-like 1) (GPI transamidase component PIG-U)	56.65	A0A0V1DEN5	Phosphatidylinositol glycan anchor biosynthesis class U protein (Fragment)	94.93	A0A0V1KSM9	Phosphatidylinositol glycan anchor biosynthesis class U protein	94.81	A0A0V1BHK4	Phosphatidylinositol glycan anchor biosynthesis class U protein	79.27	A0A0V1EST8	Phosphatidylinositol glycan anchor biosynthesis class U protein (Fragment)	88.27	Q22672	PhosphatidylInositol Glycan anchor biosynthesis class T	49.01	attachment of GPI anchor to protein [GO:0016255]
A0A0V1N151	Phosphoinositide phospholipase C (Fragment)	Q15147	1-phosphatidylinositol 4,5-bisphosphate phosphodiesterase beta-4 (EC 3.1.4.11) (Phosphoinositide phospholipase C-beta-4) (Phospholipase C-beta-4) (PLC-beta-4)	56.65	A0A0V1DE17	Phosphoinositide phospholipase C (EC 3.1.4.11) (Fragment)	67.61	A0A0V1LTH6	1-phosphatidylinositol 4,5-bisphosphate phosphodiesterase (EC 3.1.4.11)	70.75	A0A0V1C2R4	1-phosphatidylinositol 4,5-bisphosphate phosphodiesterase (EC 3.1.4.11)	56.64	A0A0V1EL05	Phosphoinositide phospholipase C (EC 3.1.4.11) (Fragment)	67.17	A0A0K3AS90	1-phosphatidylinositol 4,5-bisphosphate phosphodiesterase (EC 3.1.4.11)	67.54	intracellular signal transduction [GO:0035556]; lipid catabolic process [GO:0016042]
A0A0V1MBH4	Trifunctional enzyme subunit alpha, mitochondrial	P40939	Trifunctional enzyme subunit alpha, mitochondrial (78 kDa gastrin-binding protein) (Monolysocardiolipin acyltransferase) (EC 2.3.1.-) (TP-alpha) [Includes: Long-chain enoyl-CoA hydratase (EC 4.2.1.17); Long chain 3-hydroxyacyl-CoA dehydrogenase (EC 1.1.1.211)]	56.71	A0A0V1CNX6	Trifunctional enzyme subunit alpha, mitochondrial (Fragment)	64.7	A0A0V1LSD2	Trifunctional enzyme subunit alpha, mitochondrial (Fragment)	59.61	A0A0V1AZS0	Trifunctional enzyme subunit alpha, mitochondrial	65.02	A0A0V1IQ71	Trifunctional enzyme subunit alpha, mitochondrial (Fragment)	91.58	Q9GYT0	Enoyl-CoA Hydratase	53.57	fatty acid metabolic process [GO:0006631]
A0A0V1N9E9	Lipase	Q5VXJ0	Lipase member K (EC 3.1.1.-) (Lipase-like abhydrolase domain-containing protein 2)	56.79	A0A0V1CVR3	Lipase	63.53	A0A0V1LB10	Lipase	69.57	E5SAV1	Lipase	62.61	A0A0V1F1X3	Lipase	60.3	E2S7J2	Abhydro_lipase domain-containing protein	52.5	lipid catabolic process [GO:0016042]
A0A0V1M5U8	Trifunctional enzyme subunit alpha, mitochondrial (Fragment)	P40939	Trifunctional enzyme subunit alpha, mitochondrial (78 kDa gastrin-binding protein) (Monolysocardiolipin acyltransferase) (EC 2.3.1.-) (TP-alpha) [Includes: Long-chain enoyl-CoA hydratase (EC 4.2.1.17); Long chain 3-hydroxyacyl-CoA dehydrogenase (EC 1.1.1.211)]	56.8	A0A0V1CAP7	Trifunctional enzyme subunit alpha, mitochondrial (Fragment)	66.88	A0A0V1LD39	Trifunctional enzyme subunit alpha, mitochondrial	60.69	A0A0V1BWX6	Trifunctional enzyme subunit alpha, mitochondrial (Fragment)	67.28	A0A0V1IVD9	Trifunctional enzyme subunit alpha, mitochondrial (Fragment)	94.08	Q9BIC3	Enoyl-CoA Hydratase	53.88	fatty acid metabolic process [GO:0006631]
A0A0V1MBB1	Trifunctional enzyme subunit alpha, mitochondrial	P40939	Trifunctional enzyme subunit alpha, mitochondrial (78 kDa gastrin-binding protein) (Monolysocardiolipin acyltransferase) (EC 2.3.1.-) (TP-alpha) [Includes: Long-chain enoyl-CoA hydratase (EC 4.2.1.17); Long chain 3-hydroxyacyl-CoA dehydrogenase (EC 1.1.1.211)]	56.91	A0A0V1CNX6	Trifunctional enzyme subunit alpha, mitochondrial (Fragment)	64.4	A0A0V1LSD2	Trifunctional enzyme subunit alpha, mitochondrial (Fragment)	60.33	A0A0V1AZS0	Trifunctional enzyme subunit alpha, mitochondrial	66.03	A0A0V1IQ71	Trifunctional enzyme subunit alpha, mitochondrial (Fragment)	92.1	Q9BIC3	Enoyl-CoA Hydratase	53.54	fatty acid metabolic process [GO:0006631]
A0A0V1M5W2	Trifunctional enzyme subunit alpha, mitochondrial (Fragment)	P40939	Trifunctional enzyme subunit alpha, mitochondrial (78 kDa gastrin-binding protein) (Monolysocardiolipin acyltransferase) (EC 2.3.1.-) (TP-alpha) [Includes: Long-chain enoyl-CoA hydratase (EC 4.2.1.17); Long chain 3-hydroxyacyl-CoA dehydrogenase (EC 1.1.1.211)]	57.06	A0A0V1C9V2	Trifunctional enzyme subunit alpha, mitochondrial (Fragment)	66.97	A0A0V1LD39	Trifunctional enzyme subunit alpha, mitochondrial	60.83	A0A0V1BXM2	Trifunctional enzyme subunit alpha, mitochondrial (Fragment)	67.42	A0A0V1IVC7	Trifunctional enzyme subunit alpha, mitochondrial (Fragment)	94.14	Q9BIC3	Enoyl-CoA Hydratase	54.2	fatty acid metabolic process [GO:0006631]
A0A0V1MMS5	Phosphatidylinositol 5-phosphate 4-kinase type-2 beta	P78356	Phosphatidylinositol 5-phosphate 4-kinase type-2 beta (EC 2.7.1.149) (1-phosphatidylinositol 5-phosphate 4-kinase 2-beta) (Diphosphoinositide kinase 2-beta) (Phosphatidylinositol 5-phosphate 4-kinase type II beta) (PI(5)P 4-kinase type II beta) (PIP4KII-beta) (PtdIns(5)P-4-kinase isoform 2-beta)	57.41	A0A0V1DGX4	Phosphatidylinositol 5-phosphate 4-kinase type-2 alpha (Fragment)	60.07	A0A0V1LU91	Phosphatidylinositol 5-phosphate 4-kinase type-2 beta (Fragment)	59.93	A0A0V1BNJ1	Phosphatidylinositol 5-phosphate 4-kinase type-2 beta	57.08	A0A0V1G0F5	Phosphatidylinositol 5-phosphate 4-kinase type-2 beta (Fragment)	62.95	Q9BL73	PIPK domain-containing protein	54	no data
A0A0V1MBJ0	Trifunctional enzyme subunit alpha, mitochondrial	P40939	Trifunctional enzyme subunit alpha, mitochondrial (78 kDa gastrin-binding protein) (Monolysocardiolipin acyltransferase) (EC 2.3.1.-) (TP-alpha) [Includes: Long-chain enoyl-CoA hydratase (EC 4.2.1.17); Long chain 3-hydroxyacyl-CoA dehydrogenase (EC 1.1.1.211)]	57.5	A0A0V1CNX6	Trifunctional enzyme subunit alpha, mitochondrial (Fragment)	64	A0A0V1LSD2	Trifunctional enzyme subunit alpha, mitochondrial (Fragment)	60.39	A0A0V1AZS0	Trifunctional enzyme subunit alpha, mitochondrial	65.91	A0A0V0XVD3	Trifunctional enzyme subunit alpha, mitochondrial (Fragment)	91.89	Q9BIC3	Enoyl-CoA Hydratase	53.42	fatty acid metabolic process [GO:0006631]
A0A0V1MIB6	Diphosphomevalonate decarboxylase	P53602	Diphosphomevalonate decarboxylase (EC 4.1.1.33) (Mevalonate (diphospho)decarboxylase) (MDDase) (Mevalonate pyrophosphate decarboxylase)	57.8	A0A0V1CW06	Diphosphomevalonate decarboxylase (EC 4.1.1.33)	96.73	A0A0V1KZ71	Diphosphomevalonate decarboxylase (EC 4.1.1.33)	96.73	E5SUV6	Diphosphomevalonate decarboxylase (EC 4.1.1.33)	96.17	A0A0V0XPK6	Diphosphomevalonate decarboxylase (EC 4.1.1.33)	96.8	Q9U294	Diphosphomevalonate decarboxylase (EC 4.1.1.33)	59.38	cholesterol biosynthetic process [GO:0006695]; isopentenyl diphosphate biosynthetic process, mevalonate pathway [GO:0019287]
A0A0V1MI92	Palmitoyltransferase	Q9NYG2	Palmitoyltransferase ZDHHC3 (EC 2.3.1.225) (Protein DHHC1) (Zinc finger DHHC domain-containing protein 3) (DHHC-3)	57.95	A0A0V1CGR9	Palmitoyltransferase (EC 2.3.1.225)	53.21	A0A0V1KY70	Palmitoyltransferase (EC 2.3.1.225)	57.97	A0A0V1BAY1	Palmitoyltransferase (EC 2.3.1.225)	55.97	A0A0V0XNC2	Palmitoyltransferase (EC 2.3.1.225)	63.34	Q95X59	Palmitoyltransferase (EC 2.3.1.225)	50.48	phosphatidylinositol phosphorylation [GO:0046854]
A0A0V1MD36	Squamous cell carcinoma antigen recognized by T-cells 3 (Fragment)	O95749	Geranylgeranyl pyrophosphate synthase (GGPP synthase) (GGPPSase) (EC 2.5.1.-) ((2E,6E)-farnesyl diphosphate synthase) (Dimethylallyltranstransferase) (EC 2.5.1.1) (Farnesyl diphosphate synthase) (Farnesyltranstransferase) (EC 2.5.1.29) (Geranylgeranyl diphosphate synthase) (Geranyltranstransferase) (EC 2.5.1.10)	58.11	A0A0V1D3T0	Squamous cell carcinoma antigen recognized by T-cells 3	57.98	A0A0V1LP77	Squamous cell carcinoma antigen recognized by T-cells 3	62.64	A0A0V1BE87	Squamous cell carcinoma antigen recognized by T-cells 3	51.72	A0A0V1J9Y2	Squamous cell carcinoma antigen recognized by T-cells 3	54.19	Q17430	Nuclear RNA-binding protein sart-3 (U4/U6 snRNA-associated-splicing factor)	48.82	isoprenoid biosynthetic process [GO:0008299]; RNA processing [GO:0006396]
A0A0V1M4M0	Phosphoinositide phospholipase C	Q4LE43	Phosphoinositide phospholipase C (EC 3.1.4.11) (Fragment)	58.38	A0A0V1CBV8	Phosphoinositide phospholipase C (EC 3.1.4.11)	65.87	A0A0V1KRC5	Phosphoinositide phospholipase C (EC 3.1.4.11)	60.26	A0A0V1BBP6	Phosphoinositide phospholipase C (EC 3.1.4.11)	60.96	A0A0V1DYE0	Phosphoinositide phospholipase C (EC 3.1.4.11)	76.62	Q22070	1-phosphatidylinositol 4,5-bisphosphate phosphodiesterase gamma plc-3 (EC 3.1.4.11) (Phosphoinositide phospholipase C-gamma plc-3) (Phospholipase C-gamma plc-3) (PLC-gamma plc-3)	54.29	intracellular signal transduction [GO:0035556]; lipid catabolic process [GO:0016042]
A0A0V1MVJ2	Synaptojanin-1	J3KQV8	Synaptojanin-1	58.38	A0A0V1CS69	Synaptojanin-1	51.01	A0A0V1L7R6	Synaptojanin-1	53.91	A0A0V1BLH0	Synaptojanin-1	52.82	A0A0V1K0K3	Synaptojanin-1	68.35	G5ECL2	Synaptojanin (EC 3.1.3.36) (Synaptic inositol 1,4,5-trisphosphate 5-phosphatase) (Uncoordinated protein 26)	47.03	phosphatidylinositol dephosphorylation [GO:0046856]
A0A0V1MIB5	Phosphoinositide phospholipase C	B7ZM61	Phosphoinositide phospholipase C (EC 3.1.4.11)	58.43	A0A0V1CQP5	Phosphoinositide phospholipase C (EC 3.1.4.11)	58	A0A0V1LEB9	Phosphoinositide phospholipase C (EC 3.1.4.11)	70.48	A0A0V1B0Y8	Phosphoinositide phospholipase C (EC 3.1.4.11)	58.69	A0A0V1KF81	Phosphoinositide phospholipase C (EC 3.1.4.11)	68.03	A0A4V0IN51	PhosphoLipase C	50.65	lipid catabolic process [GO:0016042]; small GTPase mediated signal transduction [GO:0007264]
A0A0V1MIQ8	Phosphoinositide phospholipase C	B7ZM61	Phosphoinositide phospholipase C (EC 3.1.4.11)	58.43	A0A0V1CQP5	Phosphoinositide phospholipase C (EC 3.1.4.11)	58.02	A0A0V1LEB9	Phosphoinositide phospholipase C (EC 3.1.4.11)	70.51	A0A0V1B0Y8	Phosphoinositide phospholipase C (EC 3.1.4.11)	58.71	A0A0V1KF81	Phosphoinositide phospholipase C (EC 3.1.4.11)	68.07	A0A4V0IN51	PhosphoLipase C	50.63	lipid catabolic process [GO:0016042]; small GTPase mediated signal transduction [GO:0007264]
A0A0V1MGL3	Lipase	P38571	Lysosomal acid lipase/cholesteryl ester hydrolase (Acid cholesteryl ester hydrolase) (LAL) (EC 3.1.1.13) (Cholesteryl esterase) (Lipase A) (Sterol esterase)	58.45	A0A0V1D7W4	Lipase	75.82	A0A0V1LE99	Lipase	68.11	A0A0V1B0R7	Gastric triacylglycerol lipase	74.76	A0A0V1EHR2	Lipase	80.9	Q93789	Lipase lipl-1 (EC 3.1.1.-) (Lipase-like 1)	53.04	lipid catabolic process [GO:0016042]
A0A0V1MVG3	Synaptojanin-1	O43426	Synaptojanin-1 (EC 3.1.3.36) (Synaptic inositol 1,4,5-trisphosphate 5-phosphatase 1)	58.61	A0A0V1CS69	Synaptojanin-1	50.32	A0A0V1L7R6	Synaptojanin-1	53.67	A0A0V1BLH0	Synaptojanin-1	52.14	A0A0V1FVD2	Synaptojanin-1	68.03	G5ECL2	Synaptojanin (EC 3.1.3.36) (Synaptic inositol 1,4,5-trisphosphate 5-phosphatase) (Uncoordinated protein 26)	46.7	phosphatidylinositol dephosphorylation [GO:0046856]
A0A0V1MGX1	CDP-diacylglycerol--glycerol-3-phosphate 3-phosphatidyltransferase	Q32NB8	CDP-diacylglycerol--glycerol-3-phosphate 3-phosphatidyltransferase, mitochondrial (EC 2.7.8.5) (Phosphatidylglycerophosphate synthase 1) (PGP synthase 1)	58.75	A0A0V1DCN4	CDP-diacylglycerol--glycerol-3-phosphate 3-phosphatidyltransferase (EC 2.7.8.5)	95.13	A0A0V1KRG7	CDP-diacylglycerol--glycerol-3-phosphate 3-phosphatidyltransferase (EC 2.7.8.5)	95.05	A0A0V1B8C8	CDP-diacylglycerol--glycerol-3-phosphate 3-phosphatidyltransferase (EC 2.7.8.5)	95.03	A0A0V1F967	CDP-diacylglycerol--glycerol-3-phosphate 3-phosphatidyltransferase (EC 2.7.8.5)	96.74	Q9BL79	CDP-diacylglycerol--glycerol-3-phosphate 3-phosphatidyltransferase (EC 2.7.8.5)	61.52	cardiolipin biosynthetic process [GO:0032049]
A0A0V1N7E4	PI-PLC X domain-containing protein 3	A0A1B0GW80	PI-PLC X domain-containing protein 2	58.83	A0A0V1DES6	PI-PLC X domain-containing protein 3	91.59	A0A0V1L4W2	PI-PLC X domain-containing protein 3	85.17	A0A0V1C0E1	PI-PLC X domain-containing protein 3	93.2	A0A0V1K6C3	PI-PLC X domain-containing protein 3	96.23	P34623	DDRGK domain-containing protein 1 (Ufm-binding protein 1)	53.47	lipid metabolic process [GO:0006629]
A0A0V1MNG5	Phosphatidylinositol 5-phosphate 4-kinase type-2 beta	P78356	Phosphatidylinositol 5-phosphate 4-kinase type-2 beta (EC 2.7.1.149) (1-phosphatidylinositol 5-phosphate 4-kinase 2-beta) (Diphosphoinositide kinase 2-beta) (Phosphatidylinositol 5-phosphate 4-kinase type II beta) (PI(5)P 4-kinase type II beta) (PIP4KII-beta) (PtdIns(5)P-4-kinase isoform 2-beta)	58.84	A0A0V1DGX4	Phosphatidylinositol 5-phosphate 4-kinase type-2 alpha (Fragment)	62.57	A0A0V1LU91	Phosphatidylinositol 5-phosphate 4-kinase type-2 beta (Fragment)	61.42	A0A0V1BNJ1	Phosphatidylinositol 5-phosphate 4-kinase type-2 beta	59.66	A0A0V1G0F5	Phosphatidylinositol 5-phosphate 4-kinase type-2 beta (Fragment)	65.54	Q9BL73	PIPK domain-containing protein	56.69	no data
A0A0V1MMR7	Phosphatidylinositol 5-phosphate 4-kinase type-2 beta	P78356	Phosphatidylinositol 5-phosphate 4-kinase type-2 beta (EC 2.7.1.149) (1-phosphatidylinositol 5-phosphate 4-kinase 2-beta) (Diphosphoinositide kinase 2-beta) (Phosphatidylinositol 5-phosphate 4-kinase type II beta) (PI(5)P 4-kinase type II beta) (PIP4KII-beta) (PtdIns(5)P-4-kinase isoform 2-beta)	58.85	A0A0V1DGX4	Phosphatidylinositol 5-phosphate 4-kinase type-2 alpha (Fragment)	62.59	A0A0V1LU91	Phosphatidylinositol 5-phosphate 4-kinase type-2 beta (Fragment)	61.31	A0A0V1BNJ1	Phosphatidylinositol 5-phosphate 4-kinase type-2 beta	59.74	A0A0V1G0F5	Phosphatidylinositol 5-phosphate 4-kinase type-2 beta (Fragment)	65.45	Q9BL73	PIPK domain-containing protein	56.69	no data
A0A0V1MGA5	CDP-diacylglycerol--glycerol-3-phosphate 3-phosphatidyltransferase	Q32NB8	CDP-diacylglycerol--glycerol-3-phosphate 3-phosphatidyltransferase, mitochondrial (EC 2.7.8.5) (Phosphatidylglycerophosphate synthase 1) (PGP synthase 1)	58.97	A0A0V1DCE0	CDP-diacylglycerol--glycerol-3-phosphate 3-phosphatidyltransferase (EC 2.7.8.5)	94.9	A0A0V1KQT9	CDP-diacylglycerol--glycerol-3-phosphate 3-phosphatidyltransferase (EC 2.7.8.5)	95.13	A0A0V1B8E3	CDP-diacylglycerol--glycerol-3-phosphate 3-phosphatidyltransferase (EC 2.7.8.5)	95.12	A0A0V1ERQ2	CDP-diacylglycerol--glycerol-3-phosphate 3-phosphatidyltransferase (EC 2.7.8.5)	96.41	Q9BL79	CDP-diacylglycerol--glycerol-3-phosphate 3-phosphatidyltransferase (EC 2.7.8.5)	62.25	cardiolipin biosynthetic process [GO:0032049]
A0A0V1MGD4	Lipase	P07098	Gastric triacylglycerol lipase (GL) (Gastric lipase) (EC 3.1.1.3)	59.05	A0A0V1D7W4	Lipase	75.69	A0A0V1LE99	Lipase	67.77	A0A0V1B0R7	Gastric triacylglycerol lipase	74.3	A0A0V0XZK6	Lipase	80.31	Q93789	Lipase lipl-1 (EC 3.1.1.-) (Lipase-like 1)	52.56	lipid catabolic process [GO:0016042]
A0A0V1MZX1	Putative endochitinase	Q13231	Chitotriosidase-1 (EC 3.2.1.14) (Chitinase-1)	59.05	A0A0V1CT88	Putative endochitinase (Fragment)	60.36	A0A0V1KQB5	Putative endochitinase	69.01	A0A0V1BFC7	UDP-N-acetylglucosamine--dolichyl-phosphate N-acetylglucosaminephosphotransferase	55.76	A0A0V0XLK2	Putative endochitinase	67.44	Q11174	Probable endochitinase (EC 3.2.1.14)	46.14	carbohydrate metabolic process [GO:0005975]; chitin metabolic process [GO:0006030]; dolichol-linked oligosaccharide biosynthetic process [GO:0006488]
A0A0V1N702	Myotubularin-related protein 6	Q9Y217	Myotubularin-related protein 6 (Phosphatidylinositol-3,5-bisphosphate 3-phosphatase) (EC 3.1.3.95) (Phosphatidylinositol-3-phosphate phosphatase) (EC 3.1.3.64)	59.15	A0A0V1DH69	Myotubularin-related protein 6 (Fragment)	61.8	A0A0V1LL78	Myotubularin-related protein 6 (Fragment)	63.88	A0A0V1BPC8	Myotubularin-related protein 6 (Fragment)	58.12	A0A0V1JAH9	Myotubularin-related protein 6	78.88	G5ED68	Myotubularin-related protein 6 (Phosphatidylinositol-3-phosphate phosphatase) (EC 3.1.3.64)	50.94	phosphatidylinositol dephosphorylation [GO:0046856]; regulation of autophagy [GO:0010506]
A0A0V1MVM3	GPI ethanolamine phosphate transferase 1	O95427	GPI ethanolamine phosphate transferase 1 (EC 2.-.-.-) (MCD4 homolog) (Phosphatidylinositol-glycan biosynthesis class N protein) (PIG-N)	59.35	A0A0V1CIZ5	GPI ethanolamine phosphate transferase 1	49.42	A0A0V1LAQ7	GPI ethanolamine phosphate transferase 1	53.95	A0A0V1BHC7	GPI ethanolamine phosphate transferase 1 (Fragment)	56.33	A0A0V1J1C0	GPI ethanolamine phosphate transferase 1	76.16	G4SNP0	PigN domain-containing protein	46.18	GPI anchor biosynthetic process [GO:0006506]
A0A0V1M954	Protein VAC14-like protein	Q08AM6	Protein VAC14 homolog (Tax1-binding protein 2)	59.47	A0A0V1CUJ0	Protein VAC14-like protein	97.43	A0A0V1LEG7	Protein VAC14-like protein (Fragment)	94.62	A0A0V1AZ70	Protein VAC14-like protein (Fragment)	98.57	A0A0V1F8S9	Protein VAC14-like protein	97.87	Q21225	VAC (Yeast VACuole morphology)-Like	61.79	phosphatidylinositol biosynthetic process [GO:0006661]
A0A0V1N0Q8	Mevalonate kinase	Q03426	Mevalonate kinase (MK) (EC 2.7.1.36)	59.7	A0A0V1CGB0	Mevalonate kinase (MK) (EC 2.7.1.36) (Fragment)	96.57	A0A0V1KQQ0	Mevalonate kinase (MK) (EC 2.7.1.36) (Fragment)	95.99	A0A0V1BUJ6	Mevalonate kinase (MK) (EC 2.7.1.36)	81.87	A0A0V1KEW9	2,3-bisphosphoglycerate-independent phosphoglycerate mutase (Fragment)	96.58	Q65XX9	MeValonate Kinase	69.79	isopentenyl diphosphate biosynthetic process, mevalonate pathway [GO:0019287]; sterol biosynthetic process [GO:0016126]
A0A0V1N0K3	Mevalonate kinase (Fragment)	Q03426	Mevalonate kinase (MK) (EC 2.7.1.36)	59.78	A0A0V1CG90	2,3-bisphosphoglycerate-independent phosphoglycerate mutase (Fragment)	96.57	A0A0V1KQI4	2,3-bisphosphoglycerate-independent phosphoglycerate mutase (Fragment)	95.96	A0A0V1BUJ6	Mevalonate kinase (MK) (EC 2.7.1.36)	97.22	A0A0V1KEW9	2,3-bisphosphoglycerate-independent phosphoglycerate mutase (Fragment)	97.98	Q65XX9	MeValonate Kinase	69.79	isopentenyl diphosphate biosynthetic process, mevalonate pathway [GO:0019287]; sterol biosynthetic process [GO:0016126]
A0A0V1MIT0	Putative 3-hydroxyacyl-CoA dehydrogenase	A0A1W2PP40	Hydroxyacyl-coenzyme A dehydrogenase, mitochondrial	59.81	A0A0V1D390	Putative 3-hydroxyacyl-CoA dehydrogenase	65.14	A0A1Y3E739	3-hydroxyacyl-CoA dehydrogenase protein	68.57	A0A0V1AZ48	Putative 3-hydroxyacyl-CoA dehydrogenase	61.17	A0A0V1FB65	Putative 3-hydroxyacyl-CoA dehydrogenase	62.57	P41938	Probable 3-hydroxyacyl-CoA dehydrogenase B0272.3 (EC 1.1.1.35)	58.6	fatty acid metabolic process [GO:0006631]
A0A0V1MUS1	Choline/ethanolaminephosphotransferase 1	Q9Y6K0	Choline/ethanolaminephosphotransferase 1 (hCEPT1) (EC 2.7.8.1) (EC 2.7.8.2)	59.85	A0A0V1CDQ7	Choline/ethanolaminephosphotransferase 1	98.71	A0A0V1L4J2	Choline/ethanolaminephosphotransferase 1 (Fragment)	95.54	A0A0V1B8V1	Choline/ethanolaminephosphotransferase 1 (Fragment)	95.86	A0A0V0YKP6	Choline/ethanolaminephosphotransferase 1	97.37	G5EC25	Choline/EthanolaminePhosphoTransferase	58.16	phospholipid biosynthetic process [GO:0008654]
A0A0V1MWH5	Fatty acid 2-hydroxylase	Q7L5A8	Fatty acid 2-hydroxylase (EC 1.14.18.-) (Fatty acid alpha-hydroxylase)	59.87	A0A0V1CQU7	Fatty acid 2-hydroxylase	99.35	A0A0V1L3T1	Fatty acid 2-hydroxylase	95.32	A0A0V1BE58	Fatty acid 2-hydroxylase	99.35	A0A0V0YGG3	Fatty acid 2-hydroxylase	98.82	Q9XVS0	Fatty acid 2-hydroxylase (EC 1.-.-.-)	63.04	lipid biosynthetic process [GO:0008610]
A0A0V1N0C7	Putative endochitinase	B3KY32	cDNA FLJ46731 fis, clone TRACH3019621, highly similar to UDP-N-acetylglucosamine--dolichyl-phosphate N- acetylglucosaminephosphotransferase	60.03	A0A0V1CT88	Putative endochitinase (Fragment)	60.59	A0A0V1KQB5	Putative endochitinase	69.63	A0A0V1BFC7	UDP-N-acetylglucosamine--dolichyl-phosphate N-acetylglucosaminephosphotransferase	55.76	A0A0V0XLK2	Putative endochitinase	68.19	Q11174	Probable endochitinase (EC 3.2.1.14)	46.45	carbohydrate metabolic process [GO:0005975]; chitin metabolic process [GO:0006030]; dolichol-linked oligosaccharide biosynthetic process [GO:0006488]
A0A0V1M491	Very-long-chain enoyl-CoA reductase	Q9NZ01	Very-long-chain enoyl-CoA reductase (EC 1.3.1.93) (Synaptic glycoprotein SC2) (Trans-2,3-enoyl-CoA reductase) (TER)	60.1	A0A0V1CBW9	Very-long-chain enoyl-CoA reductase	97.33	A0A0V1KP81	Very-long-chain enoyl-CoA reductase	94.31	A0A0V1BA54	Very-long-chain enoyl-CoA reductase	95.98	A0A0V1EST1	Very-long-chain enoyl-CoA reductase	95.69	Q9N5Y2	Probable very-long-chain enoyl-CoA reductase art-1 (EC 1.3.1.93)	51.12	lipid metabolic process [GO:0006629]
A0A0V1N6Z8	Myotubularin-related protein 6	Q9Y217	Myotubularin-related protein 6 (Phosphatidylinositol-3,5-bisphosphate 3-phosphatase) (EC 3.1.3.95) (Phosphatidylinositol-3-phosphate phosphatase) (EC 3.1.3.64)	60.19	A0A0V1DH91	Myotubularin-related protein 6 (Fragment)	62.94	A0A0V1LL81	Myotubularin-related protein 6 (Fragment)	64.91	A0A0V1BP91	Myotubularin-related protein 6 (Fragment)	59.42	A0A0V1KC28	Myotubularin-related protein 6	79.6	G5ED68	Myotubularin-related protein 6 (Phosphatidylinositol-3-phosphate phosphatase) (EC 3.1.3.64)	52.63	phosphatidylinositol dephosphorylation [GO:0046856]; regulation of autophagy [GO:0010506]
A0A0V1M7D2	Phosphatidylinositol 4-kinase type 2-beta (Fragment)	G5E9Z4	Phosphatidylinositol 4-kinase type 2-beta	60.47	A0A0V1C727	Phosphatidylinositol 4-kinase type 2-alpha	80.06	A0A0V1L7Q6	Phosphatidylinositol 4-kinase type 2-alpha	75.56	A0A0V1BHD9	Phosphatidylinositol 4-kinase type 2-alpha	77.5	A0A0V1G1W9	Phosphatidylinositol 4-kinase type 2-alpha	71.81	O45318	PI3K/PI4K domain-containing protein	53.95	no data
A0A0V1M7E2	Phosphatidylinositol 4-kinase type 2-beta (Fragment)	G5E9Z4	Phosphatidylinositol 4-kinase type 2-beta	60.47	A0A0V1C727	Phosphatidylinositol 4-kinase type 2-alpha	80.04	A0A0V1L7Q6	Phosphatidylinositol 4-kinase type 2-alpha	75.48	A0A0V1BHD9	Phosphatidylinositol 4-kinase type 2-alpha	77.34	A0A0V1G1W9	Phosphatidylinositol 4-kinase type 2-alpha	71.8	O45318	PI3K/PI4K domain-containing protein	53.88	no data
A0A0V1MK44	Phosphatidylinositol 4-kinase type 2-beta	G5E9Z4	Phosphatidylinositol 4-kinase type 2-beta	60.47	A0A0V1C727	Phosphatidylinositol 4-kinase type 2-alpha	79.02	A0A0V1L7Q6	Phosphatidylinositol 4-kinase type 2-alpha	76.22	A0A0V1BHD9	Phosphatidylinositol 4-kinase type 2-alpha	77.68	A0A0V0YG90	Structural maintenance of chromosomes protein 6	72.42	O45318	PI3K/PI4K domain-containing protein	53.6	no data
A0A0V1MYB0	Glucosylceramidase	A0A0G2JLB3	Glucosylceramidase (EC 3.2.1.45)	60.6	A0A0V1CM01	Glucosylceramidase (EC 3.2.1.45)	98.17	A0A0V1L300	Glucosylceramidase (EC 3.2.1.45)	96.12	A0A0V1B0D1	Glucosylceramidase (EC 3.2.1.45)	96.24	A0A0V1E152	Glucosylceramidase (EC 3.2.1.45)	93.79	G5ECR8	Putative glucosylceramidase 3 (EC 3.2.1.45)	61.61	sphingolipid metabolic process [GO:0006665]
A0A0V1N0M2	Mevalonate kinase (Fragment)	Q03426	Mevalonate kinase (MK) (EC 2.7.1.36)	60.66	A0A0V1CG90	2,3-bisphosphoglycerate-independent phosphoglycerate mutase (Fragment)	95.8	A0A0V1KQI4	2,3-bisphosphoglycerate-independent phosphoglycerate mutase (Fragment)	94.41	A0A0V1BUJ6	Mevalonate kinase (MK) (EC 2.7.1.36)	96.71	A0A0V0YF50	2,3-bisphosphoglycerate-independent phosphoglycerate mutase (Fragment)	98.37	Q65XX9	MeValonate Kinase	71.43	isopentenyl diphosphate biosynthetic process, mevalonate pathway [GO:0019287]; sterol biosynthetic process [GO:0016126]
A0A0V1MQ99	Mitochondrial translocator assembly and maintenance protein 41-like protein (Fragment)	A0A0G2JQ92	Phosphatidate cytidylyltransferase, mitochondrial (Fragment)	60.91	A0A0V1DD98	Mitochondrial translocator assembly and maintenance protein 41-like protein	91.4	A0A1Y3ERI2	Putative acetyltransferase, GNAT family	91.18	A0A0V1BDK2	Mitochondrial translocator assembly and maintenance protein 41-like protein	94.66	A0A0V0Y3V8	Phosphatidate cytidylyltransferase, mitochondrial (EC 2.7.7.41) (CDP-diacylglycerol synthase) (Mitochondrial translocator assembly and maintenance protein 41 homolog)	94.68	Q9N4G7	Phosphatidate cytidylyltransferase, mitochondrial (EC 2.7.7.41) (CDP-diacylglycerol synthase) (CDP-DAG synthase) (Mitochondrial translocator assembly and maintenance protein 41 homolog) (TAM41)	57.5	cardiolipin biosynthetic process [GO:0032049]
A0A0V1MQP5	Phosphatidylinositol 4-kinase beta	Q9UBF8	Phosphatidylinositol 4-kinase beta (PI4K-beta) (PI4Kbeta) (PtdIns 4-kinase beta) (EC 2.7.1.67) (NPIK) (PI4K92) (PI4KIII)	61.12	A0A0V1CAZ3	Phosphatidylinositol 4-kinase beta	53.38	A0A0V1KVK9	Phosphatidylinositol 4-kinase beta	68.07	A0A0V1BDU1	Phosphatidylinositol 4-kinase beta	57.54	A0A0V1FKS0	Phosphatidylinositol 4-kinase beta	71.28	Q20077	PhosphoInositide Four Kinase (PI-4 Kinase)	52.6	phosphatidylinositol-mediated signaling [GO:0048015]; phosphatidylinositol phosphorylation [GO:0046854]
A0A0V1MQJ2	Mitochondrial translocator assembly and maintenance protein 41-like protein (Fragment)	A0A0G2JQ92	Phosphatidate cytidylyltransferase, mitochondrial (Fragment)	61.28	A0A0V1DD98	Mitochondrial translocator assembly and maintenance protein 41-like protein	95.07	A0A1Y3ERI2	Putative acetyltransferase, GNAT family	95.07	A0A0V1BDK2	Mitochondrial translocator assembly and maintenance protein 41-like protein	96.14	A0A0V0Y3G5	Mitochondrial translocator assembly and maintenance protein 41-like protein (Fragment)	97.78	Q9N4G7	Phosphatidate cytidylyltransferase, mitochondrial (EC 2.7.7.41) (CDP-diacylglycerol synthase) (CDP-DAG synthase) (Mitochondrial translocator assembly and maintenance protein 41 homolog) (TAM41)	61.03	cardiolipin biosynthetic process [GO:0032049]
A0A0V1MCE4	Phosphatidylinositol 3-kinase age-1	B4DYU4	Phosphatidylinositol 4,5-bisphosphate 3-kinase catalytic subunit (EC 2.7.1.153)	61.4	A0A0V1CMA1	Phosphatidylinositol 4,5-bisphosphate 3-kinase catalytic subunit alpha isoform	54.59	A0A0V1LRW7	Phosphatidylinositol 4,5-bisphosphate 3-kinase catalytic subunit alpha isoform	57.45	A0A0V1AZQ7	Phosphatidylinositol 4,5-bisphosphate 3-kinase catalytic subunit alpha isoform	56.16	A0A0V1IQM3	Phosphatidylinositol 4,5-bisphosphate 3-kinase catalytic subunit alpha isoform	67.4	Q94125	Phosphatidylinositol 3-kinase age-1 (PI3-kinase age-1) (PI3K age-1) (PtdIns-3-kinase age-1) (EC 2.7.1.137) (Aging alteration protein 1)	49.18	phosphatidylinositol-mediated signaling [GO:0048015]; phosphatidylinositol phosphorylation [GO:0046854]
A0A0V1MB02	3-hydroxy-3-methylglutaryl coenzyme A synthase	Q01581	Hydroxymethylglutaryl-CoA synthase, cytoplasmic (HMG-CoA synthase) (EC 2.3.3.10) (3-hydroxy-3-methylglutaryl coenzyme A synthase)	61.45	A0A0V1DDR9	3-hydroxy-3-methylglutaryl coenzyme A synthase (HMG-CoA synthase) (EC 2.3.3.10)	96.27	A0A1Y3END2	3-hydroxy-3-methylglutaryl coenzyme A synthase (HMG-CoA synthase) (EC 2.3.3.10)	96.47	E5SDX7	3-hydroxy-3-methylglutaryl coenzyme A synthase (HMG-CoA synthase) (EC 2.3.3.10)	96.06	A0A0V1EZW3	3-hydroxy-3-methylglutaryl coenzyme A synthase (HMG-CoA synthase) (EC 2.3.3.10)	99.17	P54871	Hydroxymethylglutaryl-CoA synthase (HMG-CoA synthase) (EC 2.3.3.10) (3-hydroxy-3-methylglutaryl coenzyme A synthase)	59.26	isoprenoid biosynthetic process [GO:0008299]; sterol biosynthetic process [GO:0016126]
A0A0V1M5K5	Serine incorporator 1 (Fragment)	Q13530	Serine incorporator 3 (Tumor differentially expressed protein 1)	61.77	A0A0V1DBR0	Serine incorporator 1 (Fragment)	90.13	A0A0V1LK45	Serine incorporator 1 (Fragment)	91.72	A0A0V1B329	Syndecan (Fragment)	90.04	A0A0V1FVK4	Serine incorporator 1 (Fragment)	96.44	Q965T1	Transmembrane protein 258 (Dolichyl-diphosphooligosaccharide--protein glycosyltransferase subunit TMEM258) (Oligosaccharyl transferase subunit TMEM258)	65.01	phosphatidylserine metabolic process [GO:0006658]; protein N-linked glycosylation [GO:0006487]; sphingolipid metabolic process [GO:0006665]
A0A0V1M5L2	Serine incorporator 1 (Fragment)	Q13530	Serine incorporator 3 (Tumor differentially expressed protein 1)	61.78	A0A0V1DBR0	Serine incorporator 1 (Fragment)	88.57	A0A0V1LK45	Serine incorporator 1 (Fragment)	90.27	A0A0V1B329	Syndecan (Fragment)	88.48	A0A0V1FVK4	Serine incorporator 1 (Fragment)	95.38	Q965T1	Transmembrane protein 258 (Dolichyl-diphosphooligosaccharide--protein glycosyltransferase subunit TMEM258) (Oligosaccharyl transferase subunit TMEM258)	63.97	phosphatidylserine metabolic process [GO:0006658]; protein N-linked glycosylation [GO:0006487]; sphingolipid metabolic process [GO:0006665]
A0A0V1MPL8	Spectrin alpha chain	A0A384P5S9	Epididymis secretory sperm binding protein	61.79	A0A0V1DGI0	Spectrin alpha chain	68.26	A0A0V1L5Q5	Spectrin alpha chain	79.32	A0A0V1C266	Spectrin alpha chain	64.14	A0A0V1ISL8	Spectrin alpha chain	91.14	G4S034	SPeCtrin	53.19	GPI anchor biosynthetic process [GO:0006506]
A0A0V1MQ97	Mitochondrial translocator assembly and maintenance protein 41-like protein (Fragment)	A0A0G2JQ92	Phosphatidate cytidylyltransferase, mitochondrial (Fragment)	61.82	A0A0V1DD98	Mitochondrial translocator assembly and maintenance protein 41-like protein	84.62	A0A1Y3ERI2	Putative acetyltransferase, GNAT family	84.16	A0A0V1BDK2	Mitochondrial translocator assembly and maintenance protein 41-like protein	87.47	A0A0V0Y3V8	Phosphatidate cytidylyltransferase, mitochondrial (EC 2.7.7.41) (CDP-diacylglycerol synthase) (Mitochondrial translocator assembly and maintenance protein 41 homolog)	89.75	Q9N4G7	Phosphatidate cytidylyltransferase, mitochondrial (EC 2.7.7.41) (CDP-diacylglycerol synthase) (CDP-DAG synthase) (Mitochondrial translocator assembly and maintenance protein 41 homolog) (TAM41)	61.03	cardiolipin biosynthetic process [GO:0032049]
A0A0V1M9C3	Phospholipase D1 (Fragment)	Q59EA4	Phospholipase D1 variant (Fragment)	61.96	A0A0V1CSK7	Phospholipase (EC 3.1.4.4)	90.63	A0A1Y3EQB0	Phospholipase D domain protein (Fragment)	89.63	A0A0V1BFC1	Phospholipase (EC 3.1.4.4)	89.51	A0A0V1EEF0	Phospholipase (EC 3.1.4.4)	93.51	G5EDU3	Phospholipase (EC 3.1.4.4)	68.08	inositol lipid-mediated signaling [GO:0048017]; phosphatidic acid biosynthetic process [GO:0006654]
A0A0V1MLF3	U4/U6 small nuclear ribonucleoprotein Prp31 (Fragment)	Q8WWY3	U4/U6 small nuclear ribonucleoprotein Prp31 (Pre-mRNA-processing factor 31) (Serologically defined breast cancer antigen NY-BR-99) (U4/U6 snRNP 61 kDa protein) (Protein 61K) (hPrp31)	62.22	A0A0V1DK39	U4/U6 small nuclear ribonucleoprotein Prp31 (Fragment)	59.24	A0A0V1LVH9	U4/U6 small nuclear ribonucleoprotein Prp31	58.13	A0A0V1BV12	U4/U6 small nuclear ribonucleoprotein Prp31	54.87	A0A0V1JDG9	U4/U6 small nuclear ribonucleoprotein Prp31 (Fragment)	62.95	Q9N592	Nop domain-containing protein	51.38	lipid metabolic process [GO:0006629]; spliceosomal tri-snRNP complex assembly [GO:0000244]
A0A0V1MKT1	Inositol-1-monophosphatase	P29218	Inositol monophosphatase 1 (IMP 1) (IMPase 1) (EC 3.1.3.25) (D-galactose 1-phosphate phosphatase) (EC 3.1.3.94) (Inositol-1(or 4)-monophosphatase 1) (Lithium-sensitive myo-inositol monophosphatase A1)	62.28	A0A0V1CZJ3	Inositol-1-monophosphatase (EC 3.1.3.25) (Fragment)	64.87	A0A1Y3EK05	Inositol-1-monophosphatase (EC 3.1.3.25)	59.21	A0A0V1BLI4	Inositol-1-monophosphatase (EC 3.1.3.25)	70.21	A0A0V1K8D6	Inositol-1-monophosphatase (EC 3.1.3.25)	53.23	Q19420	Inositol monophosphatase ttx-7 (IMP) (IMPase) (EC 3.1.3.25) (Abnormal thermotaxis protein 7) (D-galactose 1-phosphate phosphatase) (EC 3.1.3.94) (Inositol-1(or 4)-monophosphatase)	46.41	inositol biosynthetic process [GO:0006021]; inositol phosphate dephosphorylation [GO:0046855]; phosphatidylinositol phosphorylation [GO:0046854]
A0A0V1MB87	Phosphatidylinositol 4-phosphate 5-kinase type-1 alpha (Fragment)	Q99755	Phosphatidylinositol 4-phosphate 5-kinase type-1 alpha (PIP5K1-alpha) (PtdIns(4)P-5-kinase 1 alpha) (EC 2.7.1.68) (68 kDa type I phosphatidylinositol 4-phosphate 5-kinase alpha) (Phosphatidylinositol 4-phosphate 5-kinase type I alpha) (PIP5KIalpha)	62.88	A0A0V1D1T7	Phosphatidylinositol 4-phosphate 5-kinase type-1 alpha	60.94	A0A0V1LI00	1-phosphatidylinositol-4-phosphate 5-kinase (Phosphatidylinositol 4-phosphate 5-kinase type-1 alpha)	52.17	A0A0V1BE99	Phosphatidylinositol 4-phosphate 5-kinase type-1 alpha	75.5	A0A0V1JKA9	Phosphatidylinositol 4-phosphate 5-kinase type-1 alpha (Fragment)	55.86	O01759	PIPK domain-containing protein	56.3	no data
A0A0V1N1F4	Isopentenyl-diphosphate Delta-isomerase II (Fragment)	Q13907	Isopentenyl-diphosphate Delta-isomerase 1 (EC 5.3.3.2) (Isopentenyl pyrophosphate isomerase 1) (IPP isomerase 1) (IPPI1)	63.04	A0A0V1DER6	Isopentenyl-diphosphate Delta-isomerase II (Fragment)	85.71	A0A1Y3ELG9	Isopentenyl-diphosphate delta-isomerase	87.77	A0A0V1BXP2	Isopentenyl-diphosphate Delta-isomerase II	94.93	A0A0V1JAR6	Isopentenyl-diphosphate Delta-isomerase II	93.4	G5EFQ1	Isopentenyl-diphosphate isomerase (Nudix hydrolase domain-containing protein)	55.67	isoprenoid biosynthetic process [GO:0008299]
A0A0V1M528	Serine incorporator 1 (Fragment)	Q13530	Serine incorporator 3 (Tumor differentially expressed protein 1)	63.39	A0A0V1DBR0	Serine incorporator 1 (Fragment)	91.74	A0A0V1LK45	Serine incorporator 1 (Fragment)	93.23	A0A0V1B329	Syndecan (Fragment)	91.66	A0A0V1FVK4	Serine incorporator 1 (Fragment)	98.45	Q965T1	Transmembrane protein 258 (Dolichyl-diphosphooligosaccharide--protein glycosyltransferase subunit TMEM258) (Oligosaccharyl transferase subunit TMEM258)	66.11	phosphatidylserine metabolic process [GO:0006658]; protein N-linked glycosylation [GO:0006487]; sphingolipid metabolic process [GO:0006665]
A0A0V1MHE6	Group 3 secretory phospholipase A2	Q9NZ20	Group 3 secretory phospholipase A2 (EC 3.1.1.4) (Group III secretory phospholipase A2) (GIII sPLA2) (sPLA2-III) (Phosphatidylcholine 2-acylhydrolase 3)	63.56	A0A0V1CLG5	Group 3 secretory phospholipase A2	94.74	A0A0V1LRX3	Group 3 secretory phospholipase A2 (Phospholipase A2)	96.58	A0A0V1BQQ5	Group 3 secretory phospholipase A2	94.74	A0A0V0Y4K1	Group 3 secretory phospholipase A2	98.44	N/A	N/A	N/A	arachidonic acid secretion [GO:0050482]; phospholipid metabolic process [GO:0006644]
A0A0V1MWG6	Phosphatidylserine synthase 1	P48651	Phosphatidylserine synthase 1 (PSS-1) (PtdSer synthase 1) (EC 2.7.8.29) (Serine-exchange enzyme I)	63.88	A0A0V1CM09	Phosphatidylserine synthase 1	97.36	A0A0V1L480	Phosphatidylserine synthase 1	98.29	A0A0V1BGS9	Phosphatidylserine synthase 1	91.45	A0A0V1IPU2	Phosphatidylserine synthase 1	95.65	Q09643	PhosphatidylSerine SYnthase	70.1	phosphatidylserine biosynthetic process [GO:0006659]
A0A0V1MX28	Phosphatidylserine synthase 1 (Fragment)	P48651	Phosphatidylserine synthase 1 (PSS-1) (PtdSer synthase 1) (EC 2.7.8.29) (Serine-exchange enzyme I)	63.88	A0A0V1CLZ6	Phosphatidylserine synthase 1 (Fragment)	97.27	A0A0V1L480	Phosphatidylserine synthase 1	98.29	A0A0V1BGS9	Phosphatidylserine synthase 1	91.47	A0A0V1IPU2	Phosphatidylserine synthase 1	95.65	Q09643	PhosphatidylSerine SYnthase	70.1	phosphatidylserine biosynthetic process [GO:0006659]
A0A0V1MUG7	High-affinity choline transporter 1	Q9GZV3	High affinity choline transporter 1 (Hemicholinium-3-sensitive choline transporter) (CHT) (Solute carrier family 5 member 7)	64.06	A0A0V1D9N1	High-affinity choline transporter 1	60.31	A0A1Y3EHJ6	PAN domain protein	62.4	A0A0V1AWE8	High-affinity choline transporter 1	57.53	A0A0V1FMW3	High-affinity choline transporter 1	71.91	Q9XUE5	NOmpA Homolog (Drosophila nompA: no mechanoreceptor potential A)	51.39	lipid metabolic process [GO:0006629]
A0A0V1MUS4	High-affinity choline transporter 1	Q9GZV3	High affinity choline transporter 1 (Hemicholinium-3-sensitive choline transporter) (CHT) (Solute carrier family 5 member 7)	64.06	A0A0V1D9N1	High-affinity choline transporter 1	72.36	A0A0V1LBR9	High-affinity choline transporter 1 (Putative high affinity choline transporter 1)	73.15	A0A0V1AWE8	High-affinity choline transporter 1	77.23	A0A0V1FMW3	High-affinity choline transporter 1	75.5	O02228	High-affinity choline transporter 1	58.29	lipid metabolic process [GO:0006629]
A0A0V1N8X0	PNPLA domain-containing protein	Q96AD5	Patatin-like phospholipase domain-containing protein 2 (EC 3.1.1.3) (Adipose triglyceride lipase) (Calcium-independent phospholipase A2) (Desnutrin) (IPLA2-zeta) (Pigment epithelium-derived factor) (TTS2.2) (Transport-secretion protein 2) (TTS2)	64.18	A0A0V1DBT8	PNPLA domain-containing protein	86.82	A0A0V1KX11	PNPLA domain-containing protein	75.42	A0A0V1B862	PNPLA domain-containing protein	76.39	A0A0V1KEG7	PNPLA domain-containing protein (Fragment)	91.7	Q11186	Patanin-like phospholipase domain-containing protein atgl-1 (EC 3.1.1.3) (Adipose triglyceride lipase 1)	50.97	lipid catabolic process [GO:0016042]
A0A0V1MJ16	Putative 3-hydroxyacyl-CoA dehydrogenase	Q16836	Hydroxyacyl-coenzyme A dehydrogenase, mitochondrial (HCDH) (EC 1.1.1.35) (Medium and short-chain L-3-hydroxyacyl-coenzyme A dehydrogenase) (Short-chain 3-hydroxyacyl-CoA dehydrogenase)	64.56	A0A0V1D390	Putative 3-hydroxyacyl-CoA dehydrogenase	62.71	A0A0V1LEM6	Putative 3-hydroxyacyl-CoA dehydrogenase	68.21	A0A0V1AZ48	Putative 3-hydroxyacyl-CoA dehydrogenase	64.09	A0A0V1IJ54	Putative 3-hydroxyacyl-CoA dehydrogenase	63.26	P41938	Probable 3-hydroxyacyl-CoA dehydrogenase B0272.3 (EC 1.1.1.35)	56.9	fatty acid metabolic process [GO:0006631]
A0A0V1M8K9	Neuropathy target esterase sws	Q8IY17	Neuropathy target esterase (EC 3.1.1.5) (Patatin-like phospholipase domain-containing protein 6)	64.78	A0A0V1D7S8	Neuropathy target esterase sws	94.99	A0A1Y3ELS3	Cyclic nucleotide-binding domain protein	93.55	A0A0V1B8P1	Neuropathy target esterase sws	94.26	A0A0V1F8U5	Neuropathy target esterase sws	96.05	Q02331	Patatin-like phospholipase domain-containing protein ZK370.4 (EC 3.1.1.-)	57.02	lipid catabolic process [GO:0016042]; phosphatidylcholine metabolic process [GO:0046470]
A0A0V1N886	PNPLA domain-containing protein	Q96AD5	Patatin-like phospholipase domain-containing protein 2 (EC 3.1.1.3) (Adipose triglyceride lipase) (Calcium-independent phospholipase A2) (Desnutrin) (IPLA2-zeta) (Pigment epithelium-derived factor) (TTS2.2) (Transport-secretion protein 2) (TTS2)	64.8	A0A0V1DBT8	PNPLA domain-containing protein	89.03	A0A0V1KX11	PNPLA domain-containing protein	75.3	A0A0V1B862	PNPLA domain-containing protein	75.94	A0A0V1KE83	PNPLA domain-containing protein (Fragment)	93.15	Q11186	Patanin-like phospholipase domain-containing protein atgl-1 (EC 3.1.1.3) (Adipose triglyceride lipase 1)	51.68	lipid catabolic process [GO:0016042]
A0A0V1N8Y4	PNPLA domain-containing protein	Q96AD5	Patatin-like phospholipase domain-containing protein 2 (EC 3.1.1.3) (Adipose triglyceride lipase) (Calcium-independent phospholipase A2) (Desnutrin) (IPLA2-zeta) (Pigment epithelium-derived factor) (TTS2.2) (Transport-secretion protein 2) (TTS2)	64.8	A0A0V1DBT8	PNPLA domain-containing protein	89.1	A0A0V1KX11	PNPLA domain-containing protein	75.53	A0A0V1B862	PNPLA domain-containing protein	76.12	A0A0V1KEG7	PNPLA domain-containing protein (Fragment)	92.92	Q11186	Patanin-like phospholipase domain-containing protein atgl-1 (EC 3.1.1.3) (Adipose triglyceride lipase 1)	51.5	lipid catabolic process [GO:0016042]
A0A0V1MH50	Alpha-1,3-glucosyltransferase	E9PP80	Alpha-1,3-glucosyltransferase (EC 2.4.1.-)	65.02	A0A0V1DCT1	Alpha-1,3-glucosyltransferase (EC 2.4.1.-)	66.58	A0A0V1KRN1	Alpha-1,3-glucosyltransferase (EC 2.4.1.-)	68.83	A0A0V1B899	Alpha-1,3-glucosyltransferase (EC 2.4.1.-)	74.37	A0A0V0XHV0	Alpha-1,3-glucosyltransferase (EC 2.4.1.-)	70.65	P52887	Probable dolichyl pyrophosphate Glc1Man9GlcNAc2 alpha-1,3-glucosyltransferase (EC 2.4.1.265) (Asparagine-linked glycosylation protein 8 homolog) (Dol-P-Glc:Glc(1)Man(9)GlcNAc(2)-PP-dolichyl alpha-1,3-glucosyltransferase) (Dolichyl-P-Glc:Glc1Man9GlcNAc2-PP-dolichyl glucosyltransferase)	59.5	oligosaccharide-lipid intermediate biosynthetic process [GO:0006490]; protein glycosylation [GO:0006486]
A0A0V1M939	Neuropathy target esterase sws	A0A384DVU0	Neuropathy target esterase	65.07	A0A0V1D7S8	Neuropathy target esterase sws	94.62	A0A1Y3ELS3	Cyclic nucleotide-binding domain protein	93.52	A0A0V1B8P1	Neuropathy target esterase sws	93.81	A0A0V1JQM9	Neuropathy target esterase sws	95.69	Q02331	Patatin-like phospholipase domain-containing protein ZK370.4 (EC 3.1.1.-)	56.82	lipid catabolic process [GO:0016042]; phosphatidylcholine metabolic process [GO:0046470]
A0A0V1N7L8	CDP-diacylglycerol--inositol 3-phosphatidyltransferase	O14735	CDP-diacylglycerol--inositol 3-phosphatidyltransferase (EC 2.7.8.11) (Phosphatidylinositol synthase) (PI synthase) (PtdIns synthase)	66.57	A0A0V1DEN9	CDP-diacylglycerol--inositol 3-phosphatidyltransferase (EC 2.7.8.11)	92.51	A0A0V1L4E5	CDP-diacylglycerol--inositol 3-phosphatidyltransferase (EC 2.7.8.11)	96.36	A0A0V1C024	CDP-diacylglycerol--inositol 3-phosphatidyltransferase (EC 2.7.8.11)	95.91	A0A0V1K631	CDP-diacylglycerol--inositol 3-phosphatidyltransferase (EC 2.7.8.11)	94.55	Q9U2G1	CDP-diacylglycerol--inositol 3-phosphatidyltransferase (EC 2.7.8.11)	65.42	phospholipid biosynthetic process [GO:0008654]
A0A0V1M9V8	Neuropathy target esterase	A0A384DVU0	Neuropathy target esterase	66.71	A0A0V1D7S8	Neuropathy target esterase sws	92.8	A0A1Y3ELS3	Cyclic nucleotide-binding domain protein	92.63	A0A0V1B8P1	Neuropathy target esterase sws	91.59	A0A0V1IGB3	Neuropathy target esterase	94.79	Q02331	Patatin-like phospholipase domain-containing protein ZK370.4 (EC 3.1.1.-)	58	lipid catabolic process [GO:0016042]; phosphatidylcholine metabolic process [GO:0046470]
A0A0V1M4T7	Acid ceramidase	Q53H01	N-acylsphingosine amidohydrolase (Acid ceramidase) 1 preproprotein isoform a variant (Fragment)	67.25	A0A0V1CBI3	Acid ceramidase	94.47	A0A1Y3ESZ1	Linear amide C-N hydrolase, choloylglycine hydrolase family protein	95.48	A0A0V1BU68	Acid ceramidase	96.07	A0A0V1I195	Acid ceramidase (Fragment)	98	O45686	Acid ceramidase (EC 3.5.1.23) (Acylsphingosine amidohydrolase 1) [Cleaved into: Acid ceramidase subunit alpha; Acid ceramidase subunit beta]	58.64	lipid metabolic process [GO:0006629]
A0A0V1M4Z9	Acid ceramidase (Fragment)	Q53H01	N-acylsphingosine amidohydrolase (Acid ceramidase) 1 preproprotein isoform a variant (Fragment)	67.25	A0A0V1CBI3	Acid ceramidase	94.42	A0A1Y3ESZ1	Linear amide C-N hydrolase, choloylglycine hydrolase family protein	95.44	A0A0V1BU68	Acid ceramidase	96.03	A0A0V1I195	Acid ceramidase (Fragment)	98	O45686	Acid ceramidase (EC 3.5.1.23) (Acylsphingosine amidohydrolase 1) [Cleaved into: Acid ceramidase subunit alpha; Acid ceramidase subunit beta]	58.69	lipid metabolic process [GO:0006629]
A0A0V1M504	Acid ceramidase (Fragment)	Q53H01	N-acylsphingosine amidohydrolase (Acid ceramidase) 1 preproprotein isoform a variant (Fragment)	67.25	A0A0V1CBI3	Acid ceramidase	94.35	A0A1Y3ESZ1	Linear amide C-N hydrolase, choloylglycine hydrolase family protein	95.2	A0A0V1BU68	Acid ceramidase	95.83	A0A0V1I195	Acid ceramidase (Fragment)	98	O45686	Acid ceramidase (EC 3.5.1.23) (Acylsphingosine amidohydrolase 1) [Cleaved into: Acid ceramidase subunit alpha; Acid ceramidase subunit beta]	58.69	lipid metabolic process [GO:0006629]
A0A0V1MVQ5	Histone-lysine N-methyltransferase	Q4LE69	PIK4CA variant protein (Fragment)	67.85	A0A0V1D4Z4	Phosphatidylinositol 4-kinase alpha	61.52	A0A0V1KTG1	Phosphatidylinositol 4-kinase alpha	79.85	A0A0V1BXJ5	Phosphatidylinositol 4-kinase alpha	55.84	A0A0V1EKC0	Phosphatidylinositol 4-kinase alpha	84.27	Q22795	Histone-lysine N-methyltransferase set-1 (EC 2.1.1.361)	50.95	phosphatidylinositol-mediated signaling [GO:0048015]; phosphatidylinositol phosphorylation [GO:0046854]
A0A0V1MJJ1	Hydroxyacyl-coenzyme A dehydrogenase, mitochondrial (Fragment)	Q16836	Hydroxyacyl-coenzyme A dehydrogenase, mitochondrial (HCDH) (EC 1.1.1.35) (Medium and short-chain L-3-hydroxyacyl-coenzyme A dehydrogenase) (Short-chain 3-hydroxyacyl-CoA dehydrogenase)	67.93	A0A0V1D390	Putative 3-hydroxyacyl-CoA dehydrogenase	61.62	A0A0V1LEQ8	Hydroxyacyl-coenzyme A dehydrogenase, mitochondrial (Fragment)	69.86	A0A0V1AZ41	Hydroxyacyl-coenzyme A dehydrogenase, mitochondrial (Fragment)	63.29	A0A0V1JLA9	Hydroxyacyl-coenzyme A dehydrogenase, mitochondrial (Fragment)	64.25	P41938	Probable 3-hydroxyacyl-CoA dehydrogenase B0272.3 (EC 1.1.1.35)	58.18	fatty acid metabolic process [GO:0006631]
A0A0V1MV43	Histone-lysine N-methyltransferase	Q4LE69	PIK4CA variant protein (Fragment)	67.93	A0A0V1D4Z4	Phosphatidylinositol 4-kinase alpha	61.44	A0A0V1KTG1	Phosphatidylinositol 4-kinase alpha	80.12	A0A0V1BXJ5	Phosphatidylinositol 4-kinase alpha	56.02	A0A0V1K363	Phosphatidylinositol 4-kinase alpha	84.38	Q22795	Histone-lysine N-methyltransferase set-1 (EC 2.1.1.361)	50.98	phosphatidylinositol-mediated signaling [GO:0048015]; phosphatidylinositol phosphorylation [GO:0046854]
A0A0V1MXQ1	3-hydroxy-3-methylglutaryl-coenzyme A reductase	A8KA27	3-hydroxy-3-methylglutaryl coenzyme A reductase (HMG-CoA reductase) (EC 1.1.1.34)	68	A0A0V1D244	3-hydroxy-3-methylglutaryl coenzyme A reductase (HMG-CoA reductase) (EC 1.1.1.34)	92.86	A0A1Y3EQ41	3-hydroxy-3-methylglutaryl coenzyme A reductase (HMG-CoA reductase) (EC 1.1.1.34)	92.56	A0A0V1BPZ6	3-hydroxy-3-methylglutaryl coenzyme A reductase (HMG-CoA reductase) (EC 1.1.1.34)	91.88	A0A0V1IJC4	3-hydroxy-3-methylglutaryl coenzyme A reductase (HMG-CoA reductase) (EC 1.1.1.34)	93.69	Q19207	3-hydroxy-3-methylglutaryl coenzyme A reductase (HMG-CoA reductase) (EC 1.1.1.34)	63.41	coenzyme A metabolic process [GO:0015936]; isoprenoid biosynthetic process [GO:0008299]
A0A0V1MHH9	Alpha-1,3-glucosyltransferase (Fragment)	E9PP80	Alpha-1,3-glucosyltransferase (EC 2.4.1.-)	68.12	A0A0V1DCT1	Alpha-1,3-glucosyltransferase (EC 2.4.1.-)	65.62	A0A0V1KRN1	Alpha-1,3-glucosyltransferase (EC 2.4.1.-)	63.54	A0A0V1B899	Alpha-1,3-glucosyltransferase (EC 2.4.1.-)	73.43	A0A0V0XHJ7	Alpha-1,3-glucosyltransferase (EC 2.4.1.-)	70.41	P52887	Probable dolichyl pyrophosphate Glc1Man9GlcNAc2 alpha-1,3-glucosyltransferase (EC 2.4.1.265) (Asparagine-linked glycosylation protein 8 homolog) (Dol-P-Glc:Glc(1)Man(9)GlcNAc(2)-PP-dolichyl alpha-1,3-glucosyltransferase) (Dolichyl-P-Glc:Glc1Man9GlcNAc2-PP-dolichyl glucosyltransferase)	60.64	oligosaccharide-lipid intermediate biosynthetic process [GO:0006490]; protein glycosylation [GO:0006486]
A0A0V1MW15	Putative cardiolipin synthase 1	Q9UJA2	Cardiolipin synthase (CMP-forming) (CLS) (EC 2.7.8.41) (Protein GCD10 homolog)	68.16	A0A0V1CUK7	Putative cardiolipin synthase 1	95.35	A0A0V1L9R7	Putative cardiolipin synthase 1	95.33	A0A0V1BK95	Putative cardiolipin synthase 1	95.31	A0A0V1JQA6	Putative cardiolipin synthase 1	98.44	O01916	Probable cardiolipin synthase (CMP-forming) (CLS) (EC 2.7.8.41)	59.84	phospholipid biosynthetic process [GO:0008654]
A0A0V1MHZ4	Acetyl-CoA carboxylase (Fragment)	Q13085	Acetyl-CoA carboxylase 1 (ACC1) (EC 6.4.1.2) (Acetyl-Coenzyme A carboxylase alpha) (ACC-alpha) [Includes: Biotin carboxylase (EC 6.3.4.14)]	68.17	A0A0V1CQL8	Acetyl-CoA carboxylase (Fragment)	58.09	A0A0V1LDX7	Acetyl-CoA carboxylase	53.96	A0A0V1B135	Acetyl-CoA carboxylase	52.85	A0A0V1ESK8	Acetyl-CoA carboxylase (Fragment)	73.26	O17732	Pyruvate carboxylase 1 (EC 6.4.1.1) (Pyruvic carboxylase 1) (PCB 1)	52.46	fatty acid biosynthetic process [GO:0006633]
A0A0V1MIR2	Acetyl-CoA carboxylase	Q13085	Acetyl-CoA carboxylase 1 (ACC1) (EC 6.4.1.2) (Acetyl-Coenzyme A carboxylase alpha) (ACC-alpha) [Includes: Biotin carboxylase (EC 6.3.4.14)]	68.19	A0A0V1CQK8	Acetyl-CoA carboxylase	58.18	A0A0V1LEH4	Acetyl-CoA carboxylase	54.04	A0A0V1B135	Acetyl-CoA carboxylase	52.85	A0A0V1ESK8	Acetyl-CoA carboxylase (Fragment)	73.01	O17732	Pyruvate carboxylase 1 (EC 6.4.1.1) (Pyruvic carboxylase 1) (PCB 1)	52.45	fatty acid biosynthetic process [GO:0006633]
A0A0V1N794	ORM1-like protein 3 (Fragment)	Q8N138	ORM1-like protein 3	68.34	A0A0V1DF57	ORM1-like protein 3	99.35	A0A0V1L446	ORM1-like protein 3	100	A0A0V1C0Y5	ORM1-like protein 3	99.35	A0A0V0YHB4	ORM1-like protein 3 (Fragment)	98.48	N/A	N/A	N/A	ceramide metabolic process [GO:0006672]; negative regulation of sphingolipid biosynthetic process [GO:0090155]
A0A0V1MT16	N-acetylglucosaminyl-phosphatidylinositol de-N-acetylase	Q9Y2B2	N-acetylglucosaminyl-phosphatidylinositol de-N-acetylase (EC 3.5.1.89) (Phosphatidylinositol-glycan biosynthesis class L protein) (PIG-L)	69.48	A0A0V1CGU3	N-acetylglucosaminyl-phosphatidylinositol de-N-acetylase	98.9	A0A1Y3EWW1	N-acetylglucosaminyl-phosphatidylinositol de-N-acetylase domain protein	98.41	A0A0V1B8L4	N-acetylglucosaminyl-phosphatidylinositol de-N-acetylase	97.44	A0A0V1IBH7	N-acetylglucosaminyl-phosphatidylinositol de-N-acetylase	99.02	D4YWC2	PhosphatidylInositol Glycan anchor biosynthesis class L	51.61	GPI anchor biosynthetic process [GO:0006506]
A0A0V1MXT6	3-hydroxy-3-methylglutaryl coenzyme A reductase	P04035	3-hydroxy-3-methylglutaryl-coenzyme A reductase (HMG-CoA reductase) (EC 1.1.1.34)	69.51	A0A0V1D244	3-hydroxy-3-methylglutaryl coenzyme A reductase (HMG-CoA reductase) (EC 1.1.1.34)	98.27	A0A1Y3EQ41	3-hydroxy-3-methylglutaryl coenzyme A reductase (HMG-CoA reductase) (EC 1.1.1.34)	95.81	A0A0V1BQZ6	3-hydroxy-3-methylglutaryl coenzyme A reductase (HMG-CoA reductase) (EC 1.1.1.34)	95	A0A0V1IJC4	3-hydroxy-3-methylglutaryl coenzyme A reductase (HMG-CoA reductase) (EC 1.1.1.34)	97.63	Q19207	3-hydroxy-3-methylglutaryl coenzyme A reductase (HMG-CoA reductase) (EC 1.1.1.34)	66.34	coenzyme A metabolic process [GO:0015936]; isoprenoid biosynthetic process [GO:0008299]
A0A0V1MXU7	3-hydroxy-3-methylglutaryl coenzyme A reductase	A8KA27	3-hydroxy-3-methylglutaryl coenzyme A reductase (HMG-CoA reductase) (EC 1.1.1.34)	69.51	A0A0V1D244	3-hydroxy-3-methylglutaryl coenzyme A reductase (HMG-CoA reductase) (EC 1.1.1.34)	98.28	A0A1Y3EQ41	3-hydroxy-3-methylglutaryl coenzyme A reductase (HMG-CoA reductase) (EC 1.1.1.34)	95.83	A0A0V1BQZ6	3-hydroxy-3-methylglutaryl coenzyme A reductase (HMG-CoA reductase) (EC 1.1.1.34)	94.66	A0A0V1E2J0	3-hydroxy-3-methylglutaryl coenzyme A reductase (HMG-CoA reductase) (EC 1.1.1.34)	98	Q19207	3-hydroxy-3-methylglutaryl coenzyme A reductase (HMG-CoA reductase) (EC 1.1.1.34)	66.34	coenzyme A metabolic process [GO:0015936]; isoprenoid biosynthetic process [GO:0008299]
A0A0V1MW14	Phosphatidate cytidylyltransferase	O95674	Phosphatidate cytidylyltransferase 2 (EC 2.7.7.41) (CDP-DAG synthase 2) (CDP-DG synthase 2) (CDP-diacylglycerol synthase 2) (CDS 2) (CDP-diglyceride pyrophosphorylase 2) (CDP-diglyceride synthase 2) (CTP:phosphatidate cytidylyltransferase 2)	69.68	A0A0V1CRX0	Phosphatidate cytidylyltransferase (EC 2.7.7.41)	99.39	A0A0V1L804	Phosphatidate cytidylyltransferase (EC 2.7.7.41)	98.93	A0A0V1BKA0	Phosphatidate cytidylyltransferase (EC 2.7.7.41)	98.89	A0A0V0YP36	Phosphatidate cytidylyltransferase (EC 2.7.7.41)	94.98	P53439	Phosphatidate cytidylyltransferase (EC 2.7.7.41) (CDP-DAG synthase) (CDP-DG synthase) (CDP-diacylglycerol synthase) (CDP-diglyceride pyrophosphorylase) (CDP-diglyceride synthase)	72.67	CDP-diacylglycerol biosynthetic process [GO:0016024]
A0A0V1N0A8	Phosphatidylinositol 4-kinase type 2-beta	B4DJZ0	cDNA FLJ58191, highly similar to Homo sapiens phosphatidylinositol 4-kinase type 2 beta (PI4K2B), mRNA	70.5	A0A0V1CKR3	Phosphatidylinositol 4-kinase type 2-beta	76.66	A0A0V1L5T8	Phosphatidylinositol 4-kinase type 2-beta	67.33	A0A0V1BUB7	Phosphatidylinositol 4-kinase type 2-beta	64.53	A0A0V1EZM2	Phosphatidylinositol 4-kinase type 2-beta	79.85	Q23083	PI3K/PI4K domain-containing protein	61.67	mitochondrion organization [GO:0007005]
A0A0V1N0A9	Phosphatidylinositol 4-kinase type 2-beta	B4DJZ0	cDNA FLJ58191, highly similar to Homo sapiens phosphatidylinositol 4-kinase type 2 beta (PI4K2B), mRNA	70.5	A0A0V1CKR3	Phosphatidylinositol 4-kinase type 2-beta	74.82	A0A0V1L6Q1	Phosphatidylinositol 4-kinase type 2-beta	67.25	A0A0V1BUB7	Phosphatidylinositol 4-kinase type 2-beta	65.29	A0A0V1EZM2	Phosphatidylinositol 4-kinase type 2-beta	82.04	Q23083	PI3K/PI4K domain-containing protein	61.67	mitochondrion organization [GO:0007005]
A0A0V1MSN3	Ankyrin-2	I6L894	Ankyrin-2	71.7	A0A0V1D676	Ankyrin-2 (Fragment)	59.05	A0A0V1LCQ3	Ankyrin-2	78.14	A0A0V1BTT3	Ankyrin-2	54.5	A0A0V1FSF1	Ankyrin-2	87.16	Q17343	AO13 ankyrin	70.04	GPI anchor biosynthetic process [GO:0006506]
A0A0V1MRV3	Ankyrin-2	I6L894	Ankyrin-2	72.2	A0A0V1D6G8	Ankyrin-2 (Fragment)	59.05	A0A0V1LCQ3	Ankyrin-2	77.9	A0A0V1BTT3	Ankyrin-2	54.52	A0A0V1FSF1	Ankyrin-2	87.37	Q17343	AO13 ankyrin	70.04	GPI anchor biosynthetic process [GO:0006506]
A0A0V1MCF8	Putative sphingolipid delta(4)-desaturase/C4-hydroxylase (Fragment)	O15121	Sphingolipid delta(4)-desaturase DES1 (EC 1.14.19.17) (Cell migration-inducing gene 15 protein) (Degenerative spermatocyte homolog 1) (Membrane lipid desaturase)	72.24	A0A0V1CI74	Putative sphingolipid delta(4)-desaturase/C4-hydroxylase (Fragment)	97.85	A0A0V1L1Z6	Putative sphingolipid delta(4)-desaturase/C4-hydroxylase	97.9	E5SH17	Putative sphingolipid delta(4)-desaturase/C4-hydroxylase	96.82	A0A0V1IL61	Putative sphingolipid delta(4)-desaturase/C4-hydroxylase (Fragment)	96.99	G5EC63	Putative sphingolipid delta(4)-desaturase/C4-monooxygenase (EC 1.14.18.5) (EC 1.14.19.17) (Sphingolipid 4-desaturase) (Sphingolipid C4-monooxygenase)	74.17	sphingolipid biosynthetic process [GO:0030148]
A0A0V1M968	Lipoyl synthase, mitochondrial	O43766	Lipoyl synthase, mitochondrial (EC 2.8.1.8) (Lipoate synthase) (LS) (Lip-syn) (Lipoic acid synthase)	73.12	A0A0V1CPV0	Lipoyl synthase, mitochondrial (EC 2.8.1.8) (Lipoate synthase) (LS) (Lip-syn) (Lipoic acid synthase)	96.38	A0A0V1LJ44	Lipoyl synthase, mitochondrial (EC 2.8.1.8) (Lipoate synthase) (LS) (Lip-syn) (Lipoic acid synthase)	96.92	A0A0V1AWM1	Lipoyl synthase, mitochondrial (EC 2.8.1.8) (Lipoate synthase) (LS) (Lip-syn) (Lipoic acid synthase)	92.41	A0A0V0YDC3	Lipoyl synthase, mitochondrial (EC 2.8.1.8) (Lipoate synthase) (LS) (Lip-syn) (Lipoic acid synthase)	98.24	Q21452	Lipoyl synthase, mitochondrial (EC 2.8.1.8) (Lipoate synthase) (LS) (Lip-syn) (Lipoic acid synthase)	75.08	protein lipoylation [GO:0009249]
A0A0V1MRL4	Acyl carrier protein	O14561	Acyl carrier protein, mitochondrial (ACP) (CI-SDAP) (NADH-ubiquinone oxidoreductase 9.6 kDa subunit)	73.35	A0A0V1DD21	Acyl carrier protein	90.51	A0A1Y3ERI1	Acyl carrier protein	83.4	E5SKP8	Acyl carrier protein, mitochondrial	84.4	A0A0V1E7T6	Acyl carrier protein	90.09	Q20122	Acyl carrier protein	54.15	fatty acid biosynthetic process [GO:0006633]
A0A0V1MY09	3-hydroxy-3-methylglutaryl coenzyme A reductase (Fragment)	A8KA27	3-hydroxy-3-methylglutaryl coenzyme A reductase (HMG-CoA reductase) (EC 1.1.1.34)	73.65	A0A0V1D244	3-hydroxy-3-methylglutaryl coenzyme A reductase (HMG-CoA reductase) (EC 1.1.1.34)	99.07	A0A0V1LJ86	3-hydroxy-3-methylglutaryl coenzyme A reductase (HMG-CoA reductase) (EC 1.1.1.34)	98.55	A0A0V1BPZ6	3-hydroxy-3-methylglutaryl coenzyme A reductase (HMG-CoA reductase) (EC 1.1.1.34)	98.79	A0A0V1E2J0	3-hydroxy-3-methylglutaryl coenzyme A reductase (HMG-CoA reductase) (EC 1.1.1.34)	98.91	Q19207	3-hydroxy-3-methylglutaryl coenzyme A reductase (HMG-CoA reductase) (EC 1.1.1.34)	67.92	coenzyme A metabolic process [GO:0015936]; isoprenoid biosynthetic process [GO:0008299]
A0A0V1MXB8	3-hydroxy-3-methylglutaryl-coenzyme A reductase (Fragment)	A8KA27	3-hydroxy-3-methylglutaryl coenzyme A reductase (HMG-CoA reductase) (EC 1.1.1.34)	76.65	A0A0V1D244	3-hydroxy-3-methylglutaryl coenzyme A reductase (HMG-CoA reductase) (EC 1.1.1.34)	99.63	A0A1Y3EQ41	3-hydroxy-3-methylglutaryl coenzyme A reductase (HMG-CoA reductase) (EC 1.1.1.34)	99.26	A0A0V1BQZ6	3-hydroxy-3-methylglutaryl coenzyme A reductase (HMG-CoA reductase) (EC 1.1.1.34)	99.63	A0A0V1E1M2	3-hydroxy-3-methylglutaryl coenzyme A reductase (HMG-CoA reductase) (EC 1.1.1.34)	99.57	Q19207	3-hydroxy-3-methylglutaryl coenzyme A reductase (HMG-CoA reductase) (EC 1.1.1.34)	66.16	coenzyme A metabolic process [GO:0015936]; isoprenoid biosynthetic process [GO:0008299]
A0A0V1MM53	Succinate dehydrogenase [ubiquinone] flavoprotein subunit, mitochondrial	P31040	Succinate dehydrogenase [ubiquinone] flavoprotein subunit, mitochondrial (EC 1.3.5.1) (Flavoprotein subunit of complex II) (Fp)	76.87	A0A0V1CZD4	Succinate dehydrogenase [ubiquinone] flavoprotein subunit, mitochondrial (EC 1.3.5.1)	61.84	A0A0V1LIB6	Succinate dehydrogenase [ubiquinone] flavoprotein subunit, mitochondrial (EC 1.3.5.1)	70.79	A0A0V1BW97	Succinate dehydrogenase [ubiquinone] flavoprotein subunit, mitochondrial (EC 1.3.5.1)	74.71	A0A0V1FNU3	Succinate dehydrogenase [ubiquinone] flavoprotein subunit, mitochondrial (EC 1.3.5.1)	70.85	Q09508	Succinate dehydrogenase [ubiquinone] flavoprotein subunit, mitochondrial (EC 1.3.5.1) (Flavoprotein subunit of complex II) (FP)	76.51	electron transport chain [GO:0022900]; phospholipid biosynthetic process [GO:0008654]; tricarboxylic acid cycle [GO:0006099]
A0A0V1N9V1	Acyl carrier protein (Fragment)	O14561	Acyl carrier protein, mitochondrial (ACP) (CI-SDAP) (NADH-ubiquinone oxidoreductase 9.6 kDa subunit)	79.55	A0A0V1DHJ8	Acyl carrier protein (Fragment)	80.63	A0A0V1KTM1	Acyl carrier protein, mitochondrial (Fragment)	83.96	E5SCJ5	Acyl carrier protein	81.45	A0A0V0YHD9	Acyl carrier protein (Fragment)	81.8	Q9U241	Acyl carrier protein	69.87	fatty acid biosynthetic process [GO:0006633]
A0A0V1N184	60S ribosomal protein L27a (Fragment)	P46776	60S ribosomal protein L27a (Large ribosomal subunit protein uL15)	81.83	A0A0V1DER6	Isopentenyl-diphosphate Delta-isomerase II (Fragment)	80.1	A0A0V1LLJ0	Isopentenyl-diphosphate Delta-isomerase II (Fragment)	83.11	A0A0V1BXV9	60S ribosomal protein L27a	96.38	A0A0V1G6T6	Isopentenyl-diphosphate Delta-isomerase II (Fragment)	94.73	Q9BKU5	Ribosomal_L18e/L15P domain-containing protein	73.34	isoprenoid biosynthetic process [GO:0008299]; translation [GO:0006412]
